# Supplementary material for: Exploring the role of gut probiotic metabolites in the prevention and treatment of otitis media
Source: Front Cell Infect Microbiol. 2025 Aug 15;15:1661871. doi: 10.3389/fcimb.2025.1661871 (PMC12394177; doi:10.3389/fcimb.2025.1661871)
Supplement: Supplementary file 1 [file Table1.xlsx]

## Sheet: Sheet1
Lactobacillus Acidophilus	Lactobacillus fermentum	Bifidobacterium bifidum	Bifidobacterium lactis	Streptococcus thermophiles
Acetyl-CoA	Alpha-D-glucose 6-phosphate	D-Maltose	Hydrogen Ion	(2R)-2-phosphoglyceric acid
L-Homoserine	beta-D-Fructose 6-phosphate	Glycerol	Adenosine-GDP-cobinamide	Water
CoA	L-Glutamic acid	D-Glucose	O-Acetyl-L-serine	Phosphoenolpyruvic acid
O-Acetyl-L-homoserine	D-Glutamate	D-Xylose	3-Carboxy-3-hydroxy-4-methylpentanoate	Hydrogen Ion
L-Serine	Hydrogen Ion	D-Mannose	Acetyl phosphate	Hydrogen carbonate
O-Acetyl-L-serine	Water	N-Acetylgalactosamine	Reduced FMN	Carbon dioxide
N2-methyl-guanosine	Urea	L-Fucose	D-erythro-1-(Imidazol-4-yl)glycerol 3-phosphate	diphosphate
N2,N2-Dimethyl-guanosine	Sucrose	D-Ribose	3-(Imidazol-4-yl)-2-oxopropyl phosphate	Xanthylic acid
Sucrose	TG(18:4(6Z,9Z,12Z,15Z)/18:1(9Z)/20:5(5Z,8Z,11Z,14Z,17Z))	L-Arabinose	3-Carboxy-2-hydroxy-4-methylpentanoate	Phosphoribosyl pyrophosphate
Salicin		Trehalose	3-Carboxy-4-methyl-2-oxopentanoate	Xanthine
		Sucrose	2-Isopropylmaleate	Glutathione
		Inulin	L-Arogenate	NADP(+)
		Tn Antigen	1-(5-Phosphoribosyl)-AMP	Glutathione disulfide
			(R)-2,3-Dihydroxy-3-methylpentanoate	NADPH
			Cobalt	(R)-2,3-Dihydroxy-3-methylpentanoate
			Copper	(2R,3R)-2,3-Dihydroxy-3-methylpentanoate
			LL-2,6-Diaminoheptanedioate	(S)-2-ethyl-2-hydroxy-3-oxobutanoic acid
			2,3-Dihydrodipicolinate	Galactose 1-phosphate
			2,3,4,5-Tetrahydrodipicolinate	Uridine diphosphate glucose
			Dihydropteroate	Glucose 1-phosphate
			10-Formyltetrahydrofolate-[Glu](5)	Uridine diphosphategalactose
			D-Glucosamine 1-phosphate	Adenosine triphosphate
			Glycyl-L-asparagine	L-Glutamic acid
			Glycyl-L-aspartate	ADP
			Glycyl-L-glutamine	gamma-L-Glutamyl 5-phosphate
			Glycyl-L-glutamate	beta-D-Fructose 6-phosphate
			Glycyl-L-methionine	beta-D-Fructose 1,6-bisphosphate
			Glycyl-L-tyrosine	Ribose-1-phosphate
			4-Methyl-5-(2-hydroxyethyl)-thiazole	D-Ribose-5-phosphate
			L-methionyl-L-alanine	L-Glutamic-gamma-semialdehyde
			D-methionine	Phosphate
			Magnesium	Urea
			N-Succinyl-LL-2,6-diaminoheptanedioate	Ammonium
			N-Succinyl-2-L-amino-6-oxoheptanedioate	(2S)-2-acetolactic acid
			Zinc	(R)-acetoin
			Lead	(R)-2,3-Dihydroxy-isovalerate
			Menaquinone MK-7	(6R)-5,10-methylene-5,6,7,8-tetrahydrofolic acid
			Isethionic acid	5,10-Methenyltetrahydrofolate
			N-Acetyl-L-citrulline	L-Lactic acid
				Pyruvic acid
				(6S)-10-formyltetrahydrofolic acid
				(6S)-NADHX
				Adenosine monophosphate
				(6S)-NADPHX
				cyclic hexaadenylate
				Thermophilin A
				Alpha-Lactose
				Glucose
				Lactose
				Sucrose
