# Supplementary material for: Exploring the role of gut probiotic metabolites in the prevention and treatment of otitis media
Source: Front Cell Infect Microbiol. 2025 Aug 15;15:1661871. doi: 10.3389/fcimb.2025.1661871 (PMC12394177; doi:10.3389/fcimb.2025.1661871)
Supplement: Supplementary file 2 [file Table2.xlsx]

## Sheet: Sheet1
OXGR1_RAT	Oxgr1	2-oxoglutarate receptor 1	1.274e-163	0.41
P2RY1_MELGA	P2RY1	P2Y purinoceptor 1	1.523e-161	0.55
SNAT_SHEEP	AANAT	Serotonin N-acetyltransferase	1.39e-156	0.73
Q70E71_9ENTE	aac(6')-Ii	Aminoglycoside N(6')-acetyltransferase	2.23e-142	0.77
DOT1L_HUMAN	DOT1L	Histone-lysine N-methyltransferase, H3 lysine-79 specific	1.239e-140	0.42
C3SIU2_ECOLX	metJ	Met repressor	2.086e-139	0.45
DNPH1_HUMAN	DNPH1	2'-deoxynucleoside 5'-phosphate N-hydrolase 1	5.141e-123	0.39
DNPH1_RAT	Dnph1	2'-deoxynucleoside 5'-phosphate N-hydrolase 1	2.754e-121	0.39
MBTA_MYCTU	mbtA	Salicyl-AMP ligase / salicyl-S-ArCP synthetase	3.1e-117	0.38
MENB_MYCTU	menB	1,4-dihydroxy-2-naphthoyl-CoA synthase	3.202e-117	0.77
P2RY2_HUMAN	P2RY2	P2Y purinoceptor 2	4.281e-112	0.52
AA1R_RAT	Adora1	Adenosine receptor A1	1.875e-107	0.4
P2RY1_RAT	P2ry1	P2Y purinoceptor 1	2.393e-103	0.52
IMDH1_HUMAN	IMPDH1	Inosine-5'-monophosphate dehydrogenase 1	8.215e-100	0.46
AA3R_RAT	Adora3	Adenosine receptor A3	1.731e-99	0.4
P2RY6_HUMAN	P2RY6	P2Y purinoceptor 6	1.854e-97	0.4
P2RY4_HUMAN	P2RY4	P2Y purinoceptor 4	4.106e-95	0.35
DNM3B_HUMAN	DNMT3B	DNA (cytosine-5)-methyltransferase 3B	2.163e-90	0.38
P2Y11_HUMAN	P2RY11	P2Y purinoceptor 11	2.347e-87	0.51
KAD2_RAT	Ak2	Adenylate kinase 2, mitochondrial	4.15e-87	0.52
PARG_BOVIN	PARG	Poly(ADP-ribose) glycohydrolase	1.851e-86	0.48
MTAP_MOUSE	Mtap	S-methyl-5'-thioadenosine phosphorylase	2.988e-83	0.37
SAHH_HUMAN	AHCY	Adenosylhomocysteinase	9.703e-82	0.4
ASNS_HUMAN	ASNS	Asparagine synthetase [glutamine-hydrolyzing]	3.312e-81	0.45
P2RY4_RAT	P2ry4	P2Y purinoceptor 4	4.633e-81	0.52
SYQ_HUMAN	QARS1	Glutamine--tRNA ligase	2.196e-79	0.49
P2RX1_HUMAN	P2RX1	P2X purinoceptor 1	2.775e-79	0.52
KAD3_RAT	Ak3	GTP:AMP phosphotransferase AK3, mitochondrial	9.175e-79	0.52
IMDH2_MOUSE	Impdh2	Inosine-5'-monophosphate dehydrogenase 2	1.014e-77	0.46
KTHY_HUMAN	DTYMK	Thymidylate kinase	1.74e-77	0.46
PANE_ECOLI	panE	2-dehydropantoate 2-reductase	2.473e-76	0.48
RNAS1_HUMAN	RNASE1	Ribonuclease pancreatic	1.16e-75	0.5
RNAS2_HUMAN	RNASE2	Non-secretory ribonuclease	1.16e-75	0.5
METK1_RAT	Mat1a	S-adenosylmethionine synthase isoform type-1	9.988e-74	0.44
ENPP1_RAT	Enpp1	Ectonucleotide pyrophosphatase/phosphodiesterase family member 1	1.468e-73	0.45
DHE3_BOVIN	GLUD1	Glutamate dehydrogenase 1, mitochondrial	1.009e-72	0.46
FUT6_HUMAN	FUT6	Alpha-(1,3)-fucosyltransferase 6	3.659e-71	0.35
SYRC_HUMAN	RARS1	Arginine--tRNA ligase, cytoplasmic	1.254e-70	0.48
RASK_HUMAN	KRAS	GTPase KRas	5.198e-70	0.42
RN5A_MOUSE	Rnasel	2-5A-dependent ribonuclease	8.838e-69	0.48
DCAM_HUMAN	AMD1	S-adenosylmethionine decarboxylase proenzyme	8.694e-68	0.4
SPEE_HUMAN	SRM	Spermidine synthase	1.831e-67	0.34
SAHH_RAT	Ahcy	Adenosylhomocysteinase	3.384e-67	0.37
I6YFP0_MYCTU	birA	Possible bifunctional protein BirA: biotin operon repressor + biotin--[acetyl-CoA-carboxylase] synthetase (Biotin--protein ligase)	4.31e-66	0.33
AA2AR_RAT	Adora2a	Adenosine receptor A2a	2.791e-65	0.4
SAHH_MOUSE	Ahcy	Adenosylhomocysteinase	6.732e-65	0.37
MACD1_HUMAN	MACROD1	ADP-ribose glycohydrolase MACROD1	1.178e-64	0.52
MACD2_HUMAN	MACROD2	ADP-ribose glycohydrolase MACROD2	1.178e-64	0.52
NMT_YEAST	NMT1	Glycylpeptide N-tetradecanoyltransferase	1.967e-64	0.81
HSP7C_BOVIN	HSPA8	Heat shock cognate 71 kDa protein	5.604e-64	0.51
WALK_STAAU	walK	Sensor protein kinase WalK	5.604e-64	0.51
METK2_RAT	Mat2a	S-adenosylmethionine synthase isoform type-2	1.414e-62	0.5
IF4E_RABIT	EIF4E	Eukaryotic translation initiation factor 4E	4.367e-62	0.38
Q99MI5_RAT	LOC100912604	Spermidine synthase	2.124e-61	0.34
AA1R_RABIT	ADORA1	Adenosine receptor A1	3.122e-60	0.3
RN5A_HUMAN	RNASEL	2-5A-dependent ribonuclease	5.258e-60	0.48
P2RX5_RAT	P2rx5	P2X purinoceptor 5	7.063e-60	0.52
P2RX6_RAT	P2rx6	P2X purinoceptor 6	7.063e-60	0.52
ANM7_HUMAN	PRMT7	Protein arginine N-methyltransferase 7	3.662e-59	0.43
PQSA_PSEAE	pqsA	Anthranilate--CoA ligase	3.542e-58	0.38
AA1R_CHICK	ADORA1	Adenosine receptor A1	1.012e-57	0.38
AA3R_RABIT	ADORA3	Adenosine receptor A3	4.861e-57	0.3
AA3R_HUMAN	ADORA3	Adenosine receptor A3	1.69e-56	0.4
G3P_HUMAN	GAPDH	Glyceraldehyde-3-phosphate dehydrogenase	2.851e-56	0.36
SPSY_HUMAN	SMS	Spermine synthase	3.856e-53	0.34
ENTE_ECOLI	entE	Enterobactin synthase component E	5.821e-52	0.33
MSHC_MYCTU	mshC	L-cysteine:1D-myo-inositol 2-amino-2-deoxy-alpha-D-glucopyranoside ligase	9.764e-51	0.4
ENTP1_BOVIN	ENTPD1	Ectonucleoside triphosphate diphosphohydrolase 1	3.077e-50	0.4
SYS_ECOLI	serS	Serine--tRNA ligase	3.077e-50	0.4
BIRA_ECOLI	birA	Bifunctional ligase/repressor BirA	8.564e-50	0.4
AA1R_HUMAN	ADORA1	Adenosine receptor A1	1.845e-49	0.49
SYD_ECOLI	aspS	Aspartate--tRNA ligase	2.856e-49	0.39
IMDH2_HUMAN	IMPDH2	Inosine-5'-monophosphate dehydrogenase 2	3.417e-49	0.46
SYY_ECOLI	tyrS	Tyrosine--tRNA ligase	1.311e-48	0.39
ENPL_PIG	HSP90B1	Endoplasmin	3.874e-48	0.38
SETD2_HUMAN	SETD2	Histone-lysine N-methyltransferase SETD2	4.627e-48	0.38
KMT5C_HUMAN	KMT5C	Histone-lysine N-methyltransferase KMT5C	5.992e-48	0.38
SETB1_HUMAN	SETDB1	Histone-lysine N-methyltransferase SETDB1	5.992e-48	0.38
Q9HWG3_PSEAE	pchD	Pyochelin biosynthesis protein PchD	3.737e-47	0.38
HARS1_HUMAN	HARS1	Histidine--tRNA ligase, cytoplasmic	3.655e-46	0.37
P2RX4_MOUSE	P2rx4	P2X purinoceptor 4	1.638e-45	0.52
ADCY5_HUMAN	ADCY5	Adenylate cyclase type 5	4.77e-45	0.31
KITH_RAT	Tk1	Thymidine kinase, cytosolic	8.562e-44	0.42
AA1R_CAVPO	ADORA1	Adenosine receptor A1	1.412e-43	0.38
SYI_ECOLI	ileS	Isoleucine--tRNA ligase	2.472e-43	0.39
POLG_POL1M		Genome polyprotein	1.296e-41	0.33
NADK1_LISMF	nadK1	NAD kinase 1	7.17e-41	0.32
NADK_STAAC	nadK	NAD kinase	7.17e-41	0.32
GPR17_HUMAN	GPR17	Uracil nucleotide/cysteinyl leukotriene receptor	1.736e-40	0.45
ITPR1_RAT	Itpr1	Inositol 1,4,5-trisphosphate receptor type 1	7.364e-40	0.45
UBA7_HUMAN	UBA7	Ubiquitin-like modifier-activating enzyme 7	8.633e-40	0.32
SAHH_PLAF7		Adenosylhomocysteinase	9.524e-40	0.32
P2RX4_RAT	P2rx4	P2X purinoceptor 4	1.985e-39	0.52
P2Y14_HUMAN	P2RY14	P2Y purinoceptor 14	1.547e-38	0.32
P2RY2_RAT	P2ry2	P2Y purinoceptor 2	2.593e-36	0.29
G3PC_LEIME	GAPC	Glyceraldehyde-3-phosphate dehydrogenase, cytosolic	7.09e-36	0.3
G3PG_TRYCR		Glyceraldehyde-3-phosphate dehydrogenase, glycosomal	2.356e-35	0.35
RNAS1_BOVIN	RNASE1	Ribonuclease pancreatic	6.52e-35	0.46
P2RX4_HUMAN	P2RX4	P2X purinoceptor 4	3.553e-34	0.52
ENPP1_HUMAN	ENPP1	Ectonucleotide pyrophosphatase/phosphodiesterase family member 1	1.189e-33	0.5
DPOG1_HUMAN	POLG	DNA polymerase subunit gamma-1	1.658e-33	0.35
SYL_ECOLI	leuS	Leucine--tRNA ligase	1.773e-33	0.42
ST1E1_BOVIN	SULT1E1	Sulfotransferase 1E1	1.314e-31	0.39
P96884_MYCTO	birA	BirA bifunctional protein	1.418e-31	0.32
PARP1_MOUSE	Parp1	Poly [ADP-ribose] polymerase 1	7.043e-31	0.38
PARG_HUMAN	PARG	Poly(ADP-ribose) glycohydrolase	1.117e-29	0.48
SYIC_HUMAN	IARS1	Isoleucine--tRNA ligase, cytoplasmic	3.778e-29	0.39
P2RY1_HUMAN	P2RY1	P2Y purinoceptor 1	3.969e-28	0.52
BPL1_HUMAN	HLCS	Biotin--protein ligase	1.136e-27	0.4
PANC_MYCTU	panC	Pantothenate synthetase	1.203e-27	0.46
PSA_HUMAN	NPEPPS	Puromycin-sensitive aminopeptidase	1.312e-27	0.31
NADK_HUMAN	NADK	NAD kinase	1.574e-27	0.34
O39930_9HEPC	NS5b	RNA-directed RNA polymerase	2.748e-27	0.48
Q3ZDS5_9HEPC		NS5B	5.245e-27	0.33
ADRB2_MESAU	ADRB2	Beta-2 adrenergic receptor	7.165e-27	0.31
SUV91_HUMAN	SUV39H1	Histone-lysine N-methyltransferase SUV39H1	1.529e-26	0.38
AMPD1_RABIT	AMPD1	AMP deaminase 1	6.278e-26	0.32
UBA6_HUMAN	UBA6	Ubiquitin-like modifier-activating enzyme 6	1.358e-25	0.32
SYMC_HUMAN	MARS1	Methionine--tRNA ligase, cytoplasmic	2.018e-25	0.42
S29A1_HUMAN	SLC29A1	Equilibrative nucleoside transporter 1	2.14e-25	0.34
CYAA_BACAN	cya	Calmodulin-sensitive adenylate cyclase	2.835e-25	0.51
ADCYA_HUMAN	ADCY10	Adenylate cyclase type 10	1.155e-24	0.4
AA2AR_HUMAN	ADORA2A	Adenosine receptor A2a	1.346e-24	0.4
Q4VQ11_PIG		Adenosine receptor A1	3.052e-24	0.32
ADK_TOXGO	AK	Adenosine kinase	3.144e-24	0.36
ADA_MOUSE	Ada	Adenosine deaminase	3.169e-24	0.3
S29A1_RAT	Slc29a1	Equilibrative nucleoside transporter 1	3.69e-24	0.3
NNMT_HUMAN	NNMT	Nicotinamide N-methyltransferase	7.011e-23	0.3
SETD7_HUMAN	SETD7	Histone-lysine N-methyltransferase SETD7	1.354e-22	0.38
ANM1_HUMAN	PRMT1	Protein arginine N-methyltransferase 1	7.146e-22	0.38
PLCG1_HUMAN	PLCG1	1-phosphatidylinositol 4,5-bisphosphate phosphodiesterase gamma-1	1.95e-21	0.47
DNMT1_HUMAN	DNMT1	DNA (cytosine-5)-methyltransferase 1	9.792e-21	0.39
P2RX1_RAT	P2rx1	P2X purinoceptor 1	1.106e-20	0.42
AA2BR_HUMAN	ADORA2B	Adenosine receptor A2b	1.127e-20	0.38
DPOLB_HUMAN	POLB	DNA polymerase beta	3.461e-20	0.4
CPT1B_RAT	Cpt1b	Carnitine O-palmitoyltransferase 1, muscle isoform	3.393e-19	0.88
A0A0E7NXW5_STAAU	birA	Bifunctional ligase/repressor BirA	6.671e-18	0.4
ADH1A_HUMAN	ADH1A	Alcohol dehydrogenase 1A	1.11e-16	0.46
EZH1_HUMAN	EZH1	Histone-lysine N-methyltransferase EZH1	2.22e-16	0.38
P2RX2_RAT	P2rx2	P2X purinoceptor 2	7.772e-16	0.52
PYRF_YEAST	URA3	Orotidine 5'-phosphate decarboxylase	8.882e-16	0.3
POLG_HCVBK		Genome polyprotein	1.665e-15	0.31
SYTC_HUMAN	TARS1	Threonine--tRNA ligase 1, cytoplasmic	1.665e-15	0.41
DCAM_RAT	Amd1	S-adenosylmethionine decarboxylase proenzyme	1.998e-15	0.36
CLAT_HUMAN	CHAT	Choline O-acetyltransferase	2.554e-15	0.87
PUR6_CHICK	AIRC	Multifunctional protein ADE2	3.442e-15	0.33
KAPCA_HUMAN	PRKACA	cAMP-dependent protein kinase catalytic subunit alpha	4.33e-15	0.4
AA2AR_MOUSE	Adora2a	Adenosine receptor A2a	8.771e-15	0.32
5NTD_HUMAN	NT5E	5'-nucleotidase	1.277e-14	0.43
TPMT_HUMAN	TPMT	Thiopurine S-methyltransferase	1.299e-14	0.36
HPPK_ECOLI	folK	2-amino-4-hydroxy-6-hydroxymethyldihydropteridine pyrophosphokinase	4.441e-14	0.42
IF4E_MOUSE	Eif4e	Eukaryotic translation initiation factor 4E	4.94e-14	0.32
TRPM2_HUMAN	TRPM2	Transient receptor potential cation channel subfamily M member 2	5.029e-14	0.35
M9TGV3_MYCTX	inhA	Enoyl-[acyl-carrier-protein] reductase [NADH]	1.158e-13	0.46
AA2AR_CAVPO	ADORA2A	Adenosine receptor A2a	4.902e-13	0.37
RAC1_HUMAN	RAC1	Ras-related C3 botulinum toxin substrate 1	5.855e-13	0.38
ADK_HUMAN	ADK	Adenosine kinase	7.142e-13	0.38
AA1R_BOVIN	ADORA1	Adenosine receptor A1	1.315e-12	0.39
BIP_HUMAN	HSPA5	Endoplasmic reticulum chaperone BiP	1.466e-12	0.51
RAB7A_HUMAN	RAB7A	Ras-related protein Rab-7a	2.07e-12	0.39
CDC42_HUMAN	CDC42	Cell division control protein 42 homolog	4.749e-12	0.38
ADCY2_RAT	Adcy2	Adenylate cyclase type 2	7.71e-12	0.32
PARG_RAT	Parg	Poly(ADP-ribose) glycohydrolase	8.113e-12	0.48
P2RY2_MOUSE	P2ry2	P2Y purinoceptor 2	8.564e-12	0.29
DPOLA_HUMAN	POLA1	DNA polymerase alpha catalytic subunit	4.911e-11	0.31
V5TFZ2_9FLAV		Nonstructural protein 5	1.226e-10	0.28
KMT2A_HUMAN	KMT2A	Histone-lysine N-methyltransferase 2A	1.369e-10	0.38
HS71A_HUMAN	HSPA1A	Heat shock 70 kDa protein 1A	3.839e-10	0.52
5NTD_RAT	Nt5e	5'-nucleotidase	9.248e-10	0.51
P2Y12_RAT	P2ry12	P2Y purinoceptor 12	9.75e-10	0.52
EHMT1_HUMAN	EHMT1	Histone-lysine N-methyltransferase EHMT1	1.461e-09	0.38
Q9Y0I0_9TRYP	AT1	Adenosine transporter 1	1.957e-09	0.43
DCPS_HUMAN	DCPS	m7GpppX diphosphatase	2.537e-09	0.38
ENPL_CANLF	HSP90B1	Endoplasmin	2.865e-09	0.52
INMT_HUMAN	INMT	Indolethylamine N-methyltransferase	9.145e-09	0.38
P2Y12_HUMAN	P2RY12	P2Y purinoceptor 12	2.137e-08	0.46
SYT_YERPE	thrS	Threonine--tRNA ligase	4.112e-08	0.41
HSP7C_HUMAN	HSPA8	Heat shock cognate 71 kDa protein	5.133e-08	0.51
EZH2_HUMAN	EZH2	Histone-lysine N-methyltransferase EZH2	1.093e-07	0.4
Q9WKE8_9HIV1	reverse transcriptase	Reverse transcriptase	2.506e-07	0.47
ADCY5_RAT	Adcy5	Adenylate cyclase type 5	6.956e-07	0.33
LUCI_AQULA		Luciferin 4-monooxygenase	1.74e-06	0.32
Q9WJQ2_9HIV1	reverse transcriptase	Reverse transcriptase protein	2.584e-06	0.47
OGT1_HUMAN	OGT	UDP-N-acetylglucosamine--peptide N-acetylglucosaminyltransferase 110 kDa subunit	3.346e-06	0.29
DHB1_HUMAN	HSD17B1	Estradiol 17-beta-dehydrogenase 1	3.563e-06	0.3
SYM_ECOLI	metG	Methionine--tRNA ligase	5.987e-06	0.42
Q56950_YERPE	ybtE	Salicyl-AMP ligase YbtE	8.201e-06	0.38
CA2D1_MOUSE	Cacna2d1	Voltage-dependent calcium channel subunit alpha-2/delta-1	1.099e-116	0.48
BHMT1_HUMAN	BHMT	Betaine--homocysteine S-methyltransferase 1	1.364e-102	0.45
GLN1B_ECOLI	glnA	Glutamine synthetase	1.497e-102	0.52
LUXS_BACSU	luxS	S-ribosylhomocysteine lyase	1.326e-83	0.37
GRIK3_RAT	Grik3	Glutamate receptor ionotropic, kainate 3	1.093e-81	0.44
AAA1_RAT	Slc7a10	Asc-type amino acid transporter 1	6.499e-75	0.6
GRM8_RAT	Grm8	Metabotropic glutamate receptor 8	1.446e-74	0.52
GSH1_HUMAN	GCLC	Glutamate--cysteine ligase catalytic subunit	1.068e-72	0.41
GRIK5_HUMAN	GRIK5	Glutamate receptor ionotropic, kainate 5	1.248e-72	0.35
GRM6_RAT	Grm6	Metabotropic glutamate receptor 6	4.191e-69	0.52
GRIK1_HUMAN	GRIK1	Glutamate receptor ionotropic, kainate 1	2.411e-66	0.44
GRM8_MOUSE	Grm8	Metabotropic glutamate receptor 8	4.819e-65	0.52
ARGI1_HUMAN	ARG1	Arginase-1	1.408e-63	0.45
GRIK1_RAT	Grik1	Glutamate receptor ionotropic, kainate 1	1.235e-58	0.44
ARGI2_HUMAN	ARG2	Arginase-2, mitochondrial	3.404e-56	0.45
BHMT2_HUMAN	BHMT2	S-methylmethionine--homocysteine S-methyltransferase BHMT2	2.374e-54	0.43
KYNU_HUMAN	KYNU	Kynureninase	6.61e-54	0.32
DHAS_HELPY	asd	Aspartate-semialdehyde dehydrogenase	3.751e-51	0.41
OTC_HUMAN	OTC	Ornithine carbamoyltransferase, mitochondrial	4.627e-48	0.38
GRM8_HUMAN	GRM8	Metabotropic glutamate receptor 8	2.294e-46	0.52
LUXS_ECOLI	luxS	S-ribosylhomocysteine lyase	1.932e-45	0.36
LUXS_VIBCB	luxS	S-ribosylhomocysteine lyase	1.932e-45	0.36
GRM4_RAT	Grm4	Metabotropic glutamate receptor 4	3.8e-44	0.52
GRIA1_HUMAN	GRIA1	Glutamate receptor 1	1.18e-43	0.35
GRIK2_HUMAN	GRIK2	Glutamate receptor ionotropic, kainate 2	3.249e-43	0.44
GFPT1_HUMAN	GFPT1	Glutamine--fructose-6-phosphate aminotransferase [isomerizing] 1	1.399e-42	0.38
GRIA2_RAT	Gria2	Glutamate receptor 2	2.973e-39	0.32
LAT1_HUMAN	SLC7A5	Large neutral amino acids transporter small subunit 1	1.144e-38	0.31
TY3H_RAT	Th	Tyrosine 3-monooxygenase	1.381e-38	0.31
GRIA1_MOUSE	Gria1	Glutamate receptor 1	1.285e-37	0.31
KYNU_RAT	Kynu	Kynureninase	1.443e-37	0.3
GSP_CRIFA	GSP	Glutathionylspermidine synthase	1.205e-36	0.33
ARGI1_RAT	Arg1	Arginase-1	5.069e-36	0.45
GRIA3_RAT	Gria3	Glutamate receptor 3	9.242e-34	0.35
GRIA4_HUMAN	GRIA4	Glutamate receptor 4	1.468e-33	0.37
GRIK2_RAT	Grik2	Glutamate receptor ionotropic, kainate 2	7.167e-33	0.44
EAA3_HUMAN	SLC1A1	Excitatory amino acid transporter 3	1.462e-32	0.48
GRIA3_HUMAN	GRIA3	Glutamate receptor 3	1.483e-32	0.31
GRIA4_RAT	Gria4	Glutamate receptor 4	8.641e-29	0.31
AMPE_HUMAN	ENPEP	Glutamyl aminopeptidase	2.97e-28	0.37
GSTK1_HUMAN	GSTK1	Glutathione S-transferase kappa 1	5.245e-27	0.33
VGLU3_RAT	Slc17a8	Vesicular glutamate transporter 3	2.649e-26	0.42
GRM6_HUMAN	GRM6	Metabotropic glutamate receptor 6	2.961e-26	0.52
S15A2_HUMAN	SLC15A2	Solute carrier family 15 member 2	7.913e-25	0.31
DAPE_HAEIN	dapE	Succinyl-diaminopimelate desuccinylase	4.212e-24	0.3
B9V8S1_XENLA	grik2.L	Ionotropic glutamate receptor subunit GluR6(Q)	5.518e-23	0.28
NOS3_BOVIN	NOS3	Nitric oxide synthase, endothelial	2.015e-22	0.43
GRIA2_HUMAN	GRIA2	Glutamate receptor 2	3.745e-21	0.35
SO4C1_HUMAN	SLCO4C1	Solute carrier organic anion transporter family member 4C1	2.111e-20	0.33
NOS2_RAT	Nos2	Nitric oxide synthase, inducible	1.708e-19	0.43
TY3H_HUMAN	TH	Tyrosine 3-monooxygenase	3.122e-19	0.31
AMPN_ECOLI	pepN	Aminopeptidase N	2.576e-18	0.29
EAA4_RAT	Slc1a6	Excitatory amino acid transporter 4	1.882e-17	0.33
NOS2_HUMAN	NOS2	Nitric oxide synthase, inducible	2.22e-16	0.45
KIF11_HUMAN	KIF11	Kinesin-like protein KIF11	7.772e-16	0.42
S15A1_HUMAN	SLC15A1	Solute carrier family 15 member 1	1.221e-15	0.3
GRIA1_RAT	Gria1	Glutamate receptor 1	1.776e-15	0.31
GRIK3_HUMAN	GRIK3	Glutamate receptor ionotropic, kainate 3	8.105e-15	0.35
NOS1_MOUSE	Nos1	Nitric oxide synthase, brain	2.265e-14	0.41
NEP_MOUSE	Mme	Neprilysin	1.242e-13	0.3
VANX_ENTFC	vanX	D-alanyl-D-alanine dipeptidase	2.482e-13	0.29
NMDE1_RAT	Grin2a	Glutamate receptor ionotropic, NMDA 2A	4.577e-13	0.48
GRM4_HUMAN	GRM4	Metabotropic glutamate receptor 4	7.9e-13	0.52
EAA2_HUMAN	SLC1A2	Excitatory amino acid transporter 2	8.415e-12	0.33
AMPB_HUMAN	RNPEP	Aminopeptidase B	1.554e-11	0.31
PCNA_HUMAN	PCNA	Proliferating cell nuclear antigen	1.643e-11	0.32
NOS2_MOUSE	Nos2	Nitric oxide synthase, inducible	2.703e-11	0.43
NOD1_HUMAN	NOD1	Nucleotide-binding oligomerization domain-containing protein 1	6.241e-11	0.33
Q6RY99_RAT		Tetraspanin	6.878e-11	0.29
DDAH1_HUMAN	DDAH1	N(G),N(G)-dimethylarginine dimethylaminohydrolase 1	2.479e-10	0.37
Q9Z1J7_RAT	Slc1a5	Amino acid transporter	5.982e-10	0.29
NOS1_HUMAN	NOS1	Nitric oxide synthase, brain	6.284e-10	0.43
NOS3_HUMAN	NOS3	Nitric oxide synthase, endothelial	1.126e-09	0.43
NOS1_RAT	Nos1	Nitric oxide synthase, brain	1.628e-09	0.43
S22A6_HUMAN	SLC22A6	Solute carrier family 22 member 6	2.766e-09	0.3
DCOR_RAT	Odc1	Ornithine decarboxylase	3.541e-08	0.32
DCOR_HUMAN	ODC1	Ornithine decarboxylase	4.633e-08	0.3
AMPB_RAT	Rnpep	Aminopeptidase B	7.232e-08	0.32
GRM2_RAT	Grm2	Metabotropic glutamate receptor 2	1.853e-07	0.43
FOLH1_RAT	Folh1	Glutamate carboxypeptidase 2	2.203e-07	0.34
CBPB1_PIG	CPB1	Carboxypeptidase B	6.148e-07	0.28
PTPRA_HUMAN	PTPRA	Receptor-type tyrosine-protein phosphatase alpha	5.201e-06	0.33
AMPN_PIG	ANPEP	Aminopeptidase N	8.48e-06	0.37
EAA1_HUMAN	SLC1A3	Excitatory amino acid transporter 1	8.644e-06	0.33
OXGR1_RAT	Oxgr1	2-oxoglutarate receptor 1	2.68e-173	0.43
P2RY1_MELGA	P2RY1	P2Y purinoceptor 1	6.775e-169	0.59
MBTA_MYCTU	mbtA	Salicyl-AMP ligase / salicyl-S-ArCP synthetase	1.765e-161	0.41
SNAT_SHEEP	AANAT	Serotonin N-acetyltransferase	9.973e-155	0.72
P2RY2_HUMAN	P2RY2	P2Y purinoceptor 2	8.907e-150	0.56
C3SIU2_ECOLX	metJ	Met repressor	1.562e-147	0.48
AA1R_RAT	Adora1	Adenosine receptor A1	1.906e-146	0.43
DOT1L_HUMAN	DOT1L	Histone-lysine N-methyltransferase, H3 lysine-79 specific	1.888e-140	0.43
Q70E71_9ENTE	aac(6')-Ii	Aminoglycoside N(6')-acetyltransferase	3.639e-139	0.78
DNPH1_HUMAN	DNPH1	2'-deoxynucleoside 5'-phosphate N-hydrolase 1	5.164e-130	0.41
DNPH1_RAT	Dnph1	2'-deoxynucleoside 5'-phosphate N-hydrolase 1	3.576e-128	0.41
P2RY6_HUMAN	P2RY6	P2Y purinoceptor 6	1.916e-120	0.42
AA3R_RAT	Adora3	Adenosine receptor A3	2.883e-119	0.41
MENB_MYCTU	menB	1,4-dihydroxy-2-naphthoyl-CoA synthase	1.941e-115	0.74
P2RY1_RAT	P2ry1	P2Y purinoceptor 1	4.114e-109	0.56
P2RY4_HUMAN	P2RY4	P2Y purinoceptor 4	4.633e-109	0.36
IMDH1_HUMAN	IMPDH1	Inosine-5'-monophosphate dehydrogenase 1	1.001e-102	0.48
SAHH_HUMAN	AHCY	Adenosylhomocysteinase	2.405e-96	0.42
SAHH_RAT	Ahcy	Adenosylhomocysteinase	1.041e-94	0.39
DCAM_HUMAN	AMD1	S-adenosylmethionine decarboxylase proenzyme	7.655e-92	0.43
P2Y11_HUMAN	P2RY11	P2Y purinoceptor 11	2.24e-91	0.55
PARG_BOVIN	PARG	Poly(ADP-ribose) glycohydrolase	4.143e-91	0.52
KAD2_RAT	Ak2	Adenylate kinase 2, mitochondrial	5.086e-91	0.56
AA1R_CHICK	ADORA1	Adenosine receptor A1	1.321e-87	0.41
P2RY4_RAT	P2ry4	P2Y purinoceptor 4	8.165e-87	0.56
AA2AR_RAT	Adora2a	Adenosine receptor A2a	1.134e-85	0.43
ASNS_HUMAN	ASNS	Asparagine synthetase [glutamine-hydrolyzing]	2.246e-85	0.47
SYQ_HUMAN	QARS1	Glutamine--tRNA ligase	1.653e-84	0.53
DNM3B_HUMAN	DNMT3B	DNA (cytosine-5)-methyltransferase 3B	2.058e-84	0.38
P2RX1_HUMAN	P2RX1	P2X purinoceptor 1	4.524e-84	0.56
MTAP_MOUSE	Mtap	S-methyl-5'-thioadenosine phosphorylase	5.391e-83	0.38
KAD3_RAT	Ak3	GTP:AMP phosphotransferase AK3, mitochondrial	5.891e-83	0.56
IMDH2_MOUSE	Impdh2	Inosine-5'-monophosphate dehydrogenase 2	2.175e-82	0.48
KTHY_HUMAN	DTYMK	Thymidylate kinase	5.286e-82	0.48
PANE_ECOLI	panE	2-dehydropantoate 2-reductase	7.33e-81	0.51
SAHH_MOUSE	Ahcy	Adenosylhomocysteinase	1.597e-79	0.39
RNAS1_HUMAN	RNASE1	Ribonuclease pancreatic	6.408e-79	0.51
RNAS2_HUMAN	RNASE2	Non-secretory ribonuclease	6.408e-79	0.51
ENPP1_RAT	Enpp1	Ectonucleotide pyrophosphatase/phosphodiesterase family member 1	1.846e-78	0.48
DHE3_BOVIN	GLUD1	Glutamate dehydrogenase 1, mitochondrial	3.083e-77	0.49
I6YFP0_MYCTU	birA	Possible bifunctional protein BirA: biotin operon repressor + biotin--[acetyl-CoA-carboxylase] synthetase (Biotin--protein ligase)	5.782e-76	0.35
METK1_RAT	Mat1a	S-adenosylmethionine synthase isoform type-1	5.005e-75	0.47
SYRC_HUMAN	RARS1	Arginine--tRNA ligase, cytoplasmic	5.607e-75	0.51
FUT6_HUMAN	FUT6	Alpha-(1,3)-fucosyltransferase 6	1.369e-74	0.37
RASK_HUMAN	KRAS	GTPase KRas	1.593e-72	0.43
RN5A_MOUSE	Rnasel	2-5A-dependent ribonuclease	5.197e-72	0.51
G3PC_LEIME	GAPC	Glyceraldehyde-3-phosphate dehydrogenase, cytosolic	7.271e-72	0.31
AA1R_RABIT	ADORA1	Adenosine receptor A1	1.491e-71	0.31
AA3R_HUMAN	ADORA3	Adenosine receptor A3	1.748e-71	0.43
SPEE_HUMAN	SRM	Spermidine synthase	1.657e-69	0.36
AA3R_RABIT	ADORA3	Adenosine receptor A3	1.013e-68	0.31
HSP7C_BOVIN	HSPA8	Heat shock cognate 71 kDa protein	1.356e-68	0.55
WALK_STAAU	walK	Sensor protein kinase WalK	1.356e-68	0.55
G3P_HUMAN	GAPDH	Glyceraldehyde-3-phosphate dehydrogenase	2.1e-67	0.38
MACD1_HUMAN	MACROD1	ADP-ribose glycohydrolase MACROD1	5.549e-67	0.54
MACD2_HUMAN	MACROD2	ADP-ribose glycohydrolase MACROD2	5.549e-67	0.54
METK2_RAT	Mat2a	S-adenosylmethionine synthase isoform type-2	7.025e-67	0.53
IF4E_RABIT	EIF4E	Eukaryotic translation initiation factor 4E	1.203e-65	0.4
NMT_YEAST	NMT1	Glycylpeptide N-tetradecanoyltransferase	1.673e-65	0.82
RN5A_HUMAN	RNASEL	2-5A-dependent ribonuclease	6.021e-64	0.51
Q99MI5_RAT	LOC100912604	Spermidine synthase	1.822e-63	0.36
P2RX5_RAT	P2rx5	P2X purinoceptor 5	4.937e-63	0.56
P2RX6_RAT	P2rx6	P2X purinoceptor 6	4.937e-63	0.56
P2Y14_HUMAN	P2RY14	P2Y purinoceptor 14	6.723e-63	0.32
PQSA_PSEAE	pqsA	Anthranilate--CoA ligase	1.097e-61	0.4
AA1R_HUMAN	ADORA1	Adenosine receptor A1	2.273e-61	0.53
ADCY5_HUMAN	ADCY5	Adenylate cyclase type 5	1.382e-60	0.33
ANM7_HUMAN	PRMT7	Protein arginine N-methyltransferase 7	4.522e-59	0.41
AA1R_CAVPO	ADORA1	Adenosine receptor A1	1.974e-55	0.41
ENTE_ECOLI	entE	Enterobactin synthase component E	6.131e-55	0.35
SPSY_HUMAN	SMS	Spermine synthase	3.476e-54	0.34
MSHC_MYCTU	mshC	L-cysteine:1D-myo-inositol 2-amino-2-deoxy-alpha-D-glucopyranoside ligase	5.937e-54	0.43
SYS_ECOLI	serS	Serine--tRNA ligase	2.178e-53	0.43
SYD_ECOLI	aspS	Aspartate--tRNA ligase	2.703e-52	0.42
ADRB2_MESAU	ADRB2	Beta-2 adrenergic receptor	4.206e-52	0.31
ENPL_PIG	HSP90B1	Endoplasmin	2.325e-51	0.41
SETD2_HUMAN	SETD2	Histone-lysine N-methyltransferase SETD2	5.212e-51	0.41
BIRA_ECOLI	birA	Bifunctional ligase/repressor BirA	6.162e-51	0.41
IMDH2_HUMAN	IMPDH2	Inosine-5'-monophosphate dehydrogenase 2	7.661e-51	0.48
Q9HWG3_PSEAE	pchD	Pyochelin biosynthesis protein PchD	5.494e-50	0.4
ENTP1_BOVIN	ENTPD1	Ectonucleoside triphosphate diphosphohydrolase 1	9.478e-50	0.4
SYY_ECOLI	tyrS	Tyrosine--tRNA ligase	9.478e-50	0.4
HARS1_HUMAN	HARS1	Histidine--tRNA ligase, cytoplasmic	8.423e-49	0.39
P2RX4_MOUSE	P2rx4	P2X purinoceptor 4	5.531e-48	0.56
RNAS1_BOVIN	RNASE1	Ribonuclease pancreatic	1.231e-47	0.49
KMT5C_HUMAN	KMT5C	Histone-lysine N-methyltransferase KMT5C	2.551e-47	0.38
SETB1_HUMAN	SETDB1	Histone-lysine N-methyltransferase SETDB1	2.551e-47	0.38
BIP_HUMAN	HSPA5	Endoplasmic reticulum chaperone BiP	1.134e-46	0.55
KITH_RAT	Tk1	Thymidine kinase, cytosolic	2.496e-46	0.44
SYI_ECOLI	ileS	Isoleucine--tRNA ligase	6.485e-46	0.41
GPR17_HUMAN	GPR17	Uracil nucleotide/cysteinyl leukotriene receptor	9.044e-46	0.48
Q4VQ11_PIG		Adenosine receptor A1	3.257e-44	0.33
NADK1_LISMF	nadK1	NAD kinase 1	3.189e-43	0.34
NADK_STAAC	nadK	NAD kinase	3.189e-43	0.34
SAHH_PLAF7		Adenosylhomocysteinase	1.96e-42	0.34
POLG_POL1M		Genome polyprotein	1.966e-42	0.34
ITPR1_RAT	Itpr1	Inositol 1,4,5-trisphosphate receptor type 1	2.746e-42	0.48
UBA7_HUMAN	UBA7	Ubiquitin-like modifier-activating enzyme 7	5.166e-42	0.33
P2RX4_RAT	P2rx4	P2X purinoceptor 4	1.451e-41	0.56
P2RY2_RAT	P2ry2	P2Y purinoceptor 2	1.501e-38	0.31
G3PG_TRYCR		Glyceraldehyde-3-phosphate dehydrogenase, glycosomal	4.528e-37	0.37
ADK_TOXGO	AK	Adenosine kinase	8.498e-37	0.39
AA2AR_HUMAN	ADORA2A	Adenosine receptor A2a	1.26e-36	0.43
P2RX4_HUMAN	P2RX4	P2X purinoceptor 4	3.291e-36	0.56
SYL_ECOLI	leuS	Leucine--tRNA ligase	1.545e-35	0.44
DPOG1_HUMAN	POLG	DNA polymerase subunit gamma-1	1.62e-35	0.37
ENPP1_HUMAN	ENPP1	Ectonucleotide pyrophosphatase/phosphodiesterase family member 1	1.825e-35	0.53
P2RY1_HUMAN	P2RY1	P2Y purinoceptor 1	1.193e-33	0.56
ST1E1_BOVIN	SULT1E1	Sulfotransferase 1E1	3.702e-33	0.41
P96884_MYCTO	birA	BirA bifunctional protein	1.263e-32	0.34
PARP1_MOUSE	Parp1	Poly [ADP-ribose] polymerase 1	1.397e-32	0.4
PARG_HUMAN	PARG	Poly(ADP-ribose) glycohydrolase	1.337e-31	0.51
SYIC_HUMAN	IARS1	Isoleucine--tRNA ligase, cytoplasmic	1.479e-30	0.41
HSP7C_HUMAN	HSPA8	Heat shock cognate 71 kDa protein	2.873e-29	0.55
PANC_MYCTU	panC	Pantothenate synthetase	2.879e-29	0.49
BPL1_HUMAN	HLCS	Biotin--protein ligase	9.93e-29	0.41
S29A1_HUMAN	SLC29A1	Equilibrative nucleoside transporter 1	1.116e-28	0.35
Q3ZDS5_9HEPC		NS5B	1.52e-28	0.35
O39930_9HEPC	NS5b	RNA-directed RNA polymerase	2.363e-28	0.52
NADK_HUMAN	NADK	NAD kinase	4.159e-28	0.35
PSA_HUMAN	NPEPPS	Puromycin-sensitive aminopeptidase	4.88e-28	0.31
PUR6_CHICK	AIRC	Multifunctional protein ADE2	7.061e-28	0.34
AMPD1_RABIT	AMPD1	AMP deaminase 1	1.397e-27	0.34
UBA6_HUMAN	UBA6	Ubiquitin-like modifier-activating enzyme 6	5.245e-27	0.33
CYAA_BACAN	cya	Calmodulin-sensitive adenylate cyclase	9.899e-27	0.55
SUV91_HUMAN	SUV39H1	Histone-lysine N-methyltransferase SUV39H1	3.427e-26	0.38
AA2BR_HUMAN	ADORA2B	Adenosine receptor A2b	7.759e-26	0.41
ADA_MOUSE	Ada	Adenosine deaminase	8.092e-26	0.32
DPOLB_HUMAN	POLB	DNA polymerase beta	1.18e-25	0.43
S29A1_RAT	Slc29a1	Equilibrative nucleoside transporter 1	1.246e-25	0.32
ADCYA_HUMAN	ADCY10	Adenylate cyclase type 10	2.6e-25	0.41
SYMC_HUMAN	MARS1	Methionine--tRNA ligase, cytoplasmic	6.442e-25	0.41
SETD7_HUMAN	SETD7	Histone-lysine N-methyltransferase SETD7	5.399e-24	0.41
ANM1_HUMAN	PRMT1	Protein arginine N-methyltransferase 1	6.358e-23	0.41
PLCG1_HUMAN	PLCG1	1-phosphatidylinositol 4,5-bisphosphate phosphodiesterase gamma-1	6.59e-23	0.5
ADCY2_RAT	Adcy2	Adenylate cyclase type 2	2.64e-22	0.33
ADK_HUMAN	ADK	Adenosine kinase	4.205e-21	0.4
IF4E_MOUSE	Eif4e	Eukaryotic translation initiation factor 4E	6.348e-21	0.34
P2RX1_RAT	P2rx1	P2X purinoceptor 1	9.404e-21	0.42
DNMT1_HUMAN	DNMT1	DNA (cytosine-5)-methyltransferase 1	2.142e-18	0.4
A0A0E7NXW5_STAAU	birA	Bifunctional ligase/repressor BirA	2.661e-18	0.41
CPT1B_RAT	Cpt1b	Carnitine O-palmitoyltransferase 1, muscle isoform	3.191e-18	0.83
ADH1A_HUMAN	ADH1A	Alcohol dehydrogenase 1A	8.932e-18	0.49
AA1R_BOVIN	ADORA1	Adenosine receptor A1	3.035e-17	0.42
AA2AR_CAVPO	ADORA2A	Adenosine receptor A2a	1.11e-16	0.4
PYRF_YEAST	URA3	Orotidine 5'-phosphate decarboxylase	1.11e-16	0.32
DCAM_RAT	Amd1	S-adenosylmethionine decarboxylase proenzyme	2.22e-16	0.38
P2RX2_RAT	P2rx2	P2X purinoceptor 2	2.22e-16	0.56
SYTC_HUMAN	TARS1	Threonine--tRNA ligase 1, cytoplasmic	2.22e-16	0.44
EZH1_HUMAN	EZH1	Histone-lysine N-methyltransferase EZH1	3.331e-16	0.38
POLG_HCVBK		Genome polyprotein	3.331e-16	0.32
KAPCA_HUMAN	PRKACA	cAMP-dependent protein kinase catalytic subunit alpha	6.661e-16	0.42
5NTD_HUMAN	NT5E	5'-nucleotidase	1.554e-15	0.46
TPMT_HUMAN	TPMT	Thiopurine S-methyltransferase	1.554e-15	0.38
CLAT_HUMAN	CHAT	Choline O-acetyltransferase	3.109e-15	0.86
HPPK_ECOLI	folK	2-amino-4-hydroxy-6-hydroxymethyldihydropteridine pyrophosphokinase	1.132e-14	0.45
AA2AR_MOUSE	Adora2a	Adenosine receptor A2a	1.71e-14	0.32
M9TGV3_MYCTX	inhA	Enoyl-[acyl-carrier-protein] reductase [NADH]	2.143e-14	0.49
TRPM2_HUMAN	TRPM2	Transient receptor potential cation channel subfamily M member 2	2.731e-14	0.35
RAC1_HUMAN	RAC1	Ras-related C3 botulinum toxin substrate 1	9.615e-14	0.41
RAB7A_HUMAN	RAB7A	Ras-related protein Rab-7a	3.637e-13	0.42
P2RY6_RAT	P2ry6	P2Y purinoceptor 6	4.553e-13	0.28
CDC42_HUMAN	CDC42	Cell division control protein 42 homolog	8.91e-13	0.41
NNMT_HUMAN	NNMT	Nicotinamide N-methyltransferase	9.167e-13	0.31
PARG_RAT	Parg	Poly(ADP-ribose) glycohydrolase	1.486e-12	0.51
P2RY2_MOUSE	P2ry2	P2Y purinoceptor 2	1.734e-12	0.31
DPOLA_HUMAN	POLA1	DNA polymerase alpha catalytic subunit	1.127e-11	0.33
V5TFZ2_9FLAV		Nonstructural protein 5	3.279e-11	0.3
HS71A_HUMAN	HSPA1A	Heat shock 70 kDa protein 1A	7.861e-11	0.56
KMT2A_HUMAN	KMT2A	Histone-lysine N-methyltransferase 2A	1.853e-10	0.38
5NTD_RAT	Nt5e	5'-nucleotidase	2.069e-10	0.55
P2Y12_RAT	P2ry12	P2Y purinoceptor 12	2.724e-10	0.56
S28A2_HUMAN	SLC28A2	Sodium/nucleoside cotransporter 2	4.88e-10	0.3
EHMT1_HUMAN	EHMT1	Histone-lysine N-methyltransferase EHMT1	6.679e-10	0.38
ENPL_CANLF	HSP90B1	Endoplasmin	6.782e-10	0.56
DCPS_HUMAN	DCPS	m7GpppX diphosphatase	7.686e-10	0.4
Q9Y0I0_9TRYP	AT1	Adenosine transporter 1	2.228e-09	0.43
P2Y12_HUMAN	P2RY12	P2Y purinoceptor 12	4.372e-09	0.47
Q72547_9HIV1	pol	Reverse transcriptase/RNaseH	6.354e-09	0.45
INMT_HUMAN	INMT	Indolethylamine N-methyltransferase	1.17e-08	0.38
Q9WKE8_9HIV1	reverse transcriptase	Reverse transcriptase	1.249e-08	0.5
SYT_YERPE	thrS	Threonine--tRNA ligase	1.389e-08	0.44
ADA_BOVIN	ADA	Adenosine deaminase	2.26e-08	0.3
EZH2_HUMAN	EZH2	Histone-lysine N-methyltransferase EZH2	1.056e-07	0.4
Q9WJQ2_9HIV1	reverse transcriptase	Reverse transcriptase protein	2.18e-07	0.5
ADCY5_RAT	Adcy5	Adenylate cyclase type 5	2.56e-07	0.35
LUCI_AQULA		Luciferin 4-monooxygenase	8.766e-07	0.34
DHB1_HUMAN	HSD17B1	Estradiol 17-beta-dehydrogenase 1	1.824e-06	0.32
Q56950_YERPE	ybtE	Salicyl-AMP ligase YbtE	3.984e-06	0.4
OGT1_HUMAN	OGT	UDP-N-acetylglucosamine--peptide N-acetylglucosaminyltransferase 110 kDa subunit	4.902e-06	0.28
M3K7_HUMAN	MAP3K7	Mitogen-activated protein kinase kinase kinase 7	6.438e-06	0.56
SIAT1_HUMAN	ST6GAL1	Beta-galactoside alpha-2,6-sialyltransferase 1	7.509e-06	0.28
Q8JXU8_9HEPC	NS5B	RNA-directed RNA polymerase	8.998e-06	0.37
BHMT1_HUMAN	BHMT	Betaine--homocysteine S-methyltransferase 1	5.462e-93	0.39
GLN1B_ECOLI	glnA	Glutamine synthetase	8.569e-91	0.45
CA2D1_MOUSE	Cacna2d1	Voltage-dependent calcium channel subunit alpha-2/delta-1	9.141e-88	0.45
GRIK3_RAT	Grik3	Glutamate receptor ionotropic, kainate 3	2.822e-83	0.46
LUXS_BACSU	luxS	S-ribosylhomocysteine lyase	5.645e-76	0.35
GRIK1_HUMAN	GRIK1	Glutamate receptor ionotropic, kainate 1	2.101e-70	0.46
GSH1_HUMAN	GCLC	Glutamate--cysteine ligase catalytic subunit	8.827e-70	0.39
GSP_CRIFA	GSP	Glutathionylspermidine synthase	2.306e-61	0.35
ARGI1_HUMAN	ARG1	Arginase-1	3.976e-55	0.38
GRM8_MOUSE	Grm8	Metabotropic glutamate receptor 8	2.374e-54	0.43
AAA1_RAT	Slc7a10	Asc-type amino acid transporter 1	4.375e-53	0.42
GRIK2_HUMAN	GRIK2	Glutamate receptor ionotropic, kainate 2	3.113e-52	0.46
GRM8_RAT	Grm8	Metabotropic glutamate receptor 8	9.976e-52	0.43
BHMT2_HUMAN	BHMT2	S-methylmethionine--homocysteine S-methyltransferase BHMT2	1.088e-51	0.41
GRM6_RAT	Grm6	Metabotropic glutamate receptor 6	2.12e-51	0.43
GRIK1_RAT	Grik1	Glutamate receptor ionotropic, kainate 1	5.915e-49	0.46
ARGI2_HUMAN	ARG2	Arginase-2, mitochondrial	4.627e-48	0.38
GFPT1_HUMAN	GFPT1	Glutamine--fructose-6-phosphate aminotransferase [isomerizing] 1	2.6e-43	0.36
DHAS_HELPY	asd	Aspartate-semialdehyde dehydrogenase	2.679e-43	0.34
OTC_HUMAN	OTC	Ornithine carbamoyltransferase, mitochondrial	5.166e-42	0.33
LUXS_ECOLI	luxS	S-ribosylhomocysteine lyase	5.239e-40	0.32
LUXS_VIBCB	luxS	S-ribosylhomocysteine lyase	5.239e-40	0.32
GRM4_RAT	Grm4	Metabotropic glutamate receptor 4	4.543e-38	0.43
TY3H_RAT	Th	Tyrosine 3-monooxygenase	6.694e-38	0.3
LAT1_HUMAN	SLC7A5	Large neutral amino acids transporter small subunit 1	7.11e-38	0.31
GRIK2_RAT	Grik2	Glutamate receptor ionotropic, kainate 2	2.738e-37	0.46
KYNU_RAT	Kynu	Kynureninase	5.351e-37	0.29
GRM4_MOUSE	Grm4	Metabotropic glutamate receptor 4	8.858e-37	0.29
AMPN_ECOLI	pepN	Aminopeptidase N	3.139e-35	0.29
AMPB_HUMAN	RNPEP	Aminopeptidase B	7.273e-31	0.29
ARGI1_RAT	Arg1	Arginase-1	7.502e-31	0.38
Q9Z1J7_RAT	Slc1a5	Amino acid transporter	2.509e-28	0.3
KYNU_HUMAN	KYNU	Kynureninase	1.379e-25	0.29
EAA3_HUMAN	SLC1A1	Excitatory amino acid transporter 3	2.816e-24	0.46
SO1C1_MOUSE	Slco1c1	Solute carrier organic anion transporter family member 1C1	3.169e-24	0.3
GSTK1_HUMAN	GSTK1	Glutathione S-transferase kappa 1	4.904e-24	0.3
AMPX_VIBPR		Bacterial leucyl aminopeptidase	5.415e-24	0.3
DAPE_HAEIN	dapE	Succinyl-diaminopimelate desuccinylase	1.239e-23	0.29
Q5HMD9_STAEQ	murF	UDP-N-acetylmuramoyl-tripeptide--D-alanyl-D-alanine ligase	2.847e-23	0.29
GSTA2_HUMAN	GSTA2	Glutathione S-transferase A2	4.633e-23	0.28
GRM6_HUMAN	GRM6	Metabotropic glutamate receptor 6	1.68e-22	0.46
VGLU3_RAT	Slc17a8	Vesicular glutamate transporter 3	3.381e-22	0.35
SO4C1_HUMAN	SLCO4C1	Solute carrier organic anion transporter family member 4C1	7.766e-22	0.35
NOS2_RAT	Nos2	Nitric oxide synthase, inducible	2.082e-20	0.45
GRIK3_HUMAN	GRIK3	Glutamate receptor ionotropic, kainate 3	2.589e-20	0.38
NOS3_BOVIN	NOS3	Nitric oxide synthase, endothelial	9.921e-20	0.39
GRM8_HUMAN	GRM8	Metabotropic glutamate receptor 8	5.19e-19	0.43
GRIA1_MOUSE	Gria1	Glutamate receptor 1	6.741e-19	0.3
TY3H_HUMAN	TH	Tyrosine 3-monooxygenase	6.741e-19	0.3
GRIK5_HUMAN	GRIK5	Glutamate receptor ionotropic, kainate 5	8.76e-18	0.38
NOS2_HUMAN	NOS2	Nitric oxide synthase, inducible	3.331e-16	0.53
1A15_ARATH	ACS5	1-aminocyclopropane-1-carboxylate synthase 5	4.441e-16	0.31
S15A1_HUMAN	SLC15A1	Solute carrier family 15 member 1	1.998e-15	0.29
DNPEP_HUMAN	DNPEP	Aspartyl aminopeptidase	2.887e-15	0.29
AMPL_HUMAN	LAP3	Cytosol aminopeptidase	6.217e-15	0.32
GRIA3_RAT	Gria3	Glutamate receptor 3	2.898e-14	0.38
GRIA2_RAT	Gria2	Glutamate receptor 2	6.106e-14	0.34
NEP_MOUSE	Mme	Neprilysin	1.965e-13	0.29
NOD1_HUMAN	NOD1	Nucleotide-binding oligomerization domain-containing protein 1	2.185e-13	0.34
NOS1_MOUSE	Nos1	Nitric oxide synthase, brain	2.635e-13	0.39
GRIA3_HUMAN	GRIA3	Glutamate receptor 3	3.326e-13	0.3
VANX_ENTFC	vanX	D-alanyl-D-alanine dipeptidase	3.922e-13	0.29
P2Y10_HUMAN	P2RY10	Putative P2Y purinoceptor 10	5.751e-13	0.29
CGL_HUMAN	CTH	Cystathionine gamma-lyase	1.69e-12	0.31
AMPE_HUMAN	ENPEP	Glutamyl aminopeptidase	4.782e-12	0.33
GRIA1_HUMAN	GRIA1	Glutamate receptor 1	7.246e-12	0.38
PCNA_HUMAN	PCNA	Proliferating cell nuclear antigen	2.494e-11	0.31
NMDE1_RAT	Grin2a	Glutamate receptor ionotropic, NMDA 2A	3.633e-11	0.41
KIF11_HUMAN	KIF11	Kinesin-like protein KIF11	5.33e-11	0.36
GRIA4_HUMAN	GRIA4	Glutamate receptor 4	5.478e-11	0.38
NOS2_MOUSE	Nos2	Nitric oxide synthase, inducible	1.025e-10	0.45
GPR34_HUMAN	GPR34	Probable G-protein coupled receptor 34	5.532e-10	0.29
GRM4_HUMAN	GRM4	Metabotropic glutamate receptor 4	2.197e-09	0.43
NOS1_HUMAN	NOS1	Nitric oxide synthase, brain	3.621e-09	0.53
DDAH1_HUMAN	DDAH1	N(G),N(G)-dimethylarginine dimethylaminohydrolase 1	3.884e-09	0.33
NOS3_HUMAN	NOS3	Nitric oxide synthase, endothelial	1.795e-08	0.45
NOS1_RAT	Nos1	Nitric oxide synthase, brain	2.237e-08	0.39
ACHB4_RAT	Chrnb4	Neuronal acetylcholine receptor subunit beta-4	7.9e-08	0.5
AMPB_RAT	Rnpep	Aminopeptidase B	1.07e-07	0.32
ACHA3_RAT	Chrna3	Neuronal acetylcholine receptor subunit alpha-3	6.709e-07	0.5
CBPA1_BOVIN	CPA1	Carboxypeptidase A1	1.246e-06	0.41
FOLH1_RAT	Folh1	Glutamate carboxypeptidase 2	1.748e-06	0.3
PTPRA_HUMAN	PTPRA	Receptor-type tyrosine-protein phosphatase alpha	7.232e-06	0.32
AAA1_RAT	Slc7a10	Asc-type amino acid transporter 1	2.9e-124	1
NMDZ1_RAT	Grin1	Glutamate receptor ionotropic, NMDA 1	0.0003763	1
GLN1B_ECOLI	glnA	Glutamine synthetase	3.806e-87	0.44
BHMT1_HUMAN	BHMT	Betaine--homocysteine S-methyltransferase 1	6.328e-87	0.38
GRIK3_RAT	Grik3	Glutamate receptor ionotropic, kainate 3	2.24e-80	0.48
GRIK5_HUMAN	GRIK5	Glutamate receptor ionotropic, kainate 5	2.319e-77	0.38
GRIK1_HUMAN	GRIK1	Glutamate receptor ionotropic, kainate 1	2.392e-77	0.48
CA2D1_MOUSE	Cacna2d1	Voltage-dependent calcium channel subunit alpha-2/delta-1	3.133e-71	0.42
GRM8_RAT	Grm8	Metabotropic glutamate receptor 8	1.915e-65	0.44
GSH1_HUMAN	GCLC	Glutamate--cysteine ligase catalytic subunit	1.209e-61	0.34
GRM6_RAT	Grm6	Metabotropic glutamate receptor 6	2.134e-58	0.44
LAT1_HUMAN	SLC7A5	Large neutral amino acids transporter small subunit 1	2.231e-58	0.33
KYNU_HUMAN	KYNU	Kynureninase	4.654e-57	0.34
GRIK2_HUMAN	GRIK2	Glutamate receptor ionotropic, kainate 2	1.638e-55	0.48
DHAS_HELPY	asd	Aspartate-semialdehyde dehydrogenase	3.573e-55	0.44
GRM8_MOUSE	Grm8	Metabotropic glutamate receptor 8	3.573e-55	0.44
GRIK1_RAT	Grik1	Glutamate receptor ionotropic, kainate 1	5.22e-55	0.48
ARGI1_HUMAN	ARG1	Arginase-1	6.267e-54	0.38
ARGI2_HUMAN	ARG2	Arginase-2, mitochondrial	1.098e-47	0.38
GRIA1_HUMAN	GRIA1	Glutamate receptor 1	1.981e-46	0.38
BHMT2_HUMAN	BHMT2	S-methylmethionine--homocysteine S-methyltransferase BHMT2	3.987e-46	0.37
GFPT1_HUMAN	GFPT1	Glutamine--fructose-6-phosphate aminotransferase [isomerizing] 1	2.038e-45	0.41
GRIA2_RAT	Gria2	Glutamate receptor 2	7.244e-42	0.36
OTC_HUMAN	OTC	Ornithine carbamoyltransferase, mitochondrial	8.37e-41	0.32
TY3H_RAT	Th	Tyrosine 3-monooxygenase	8.37e-41	0.32
GRIA1_MOUSE	Gria1	Glutamate receptor 1	8.831e-40	0.32
KYNU_RAT	Kynu	Kynureninase	1.157e-39	0.31
LUXS_ECOLI	luxS	S-ribosylhomocysteine lyase	1.381e-38	0.31
LUXS_VIBCB	luxS	S-ribosylhomocysteine lyase	1.381e-38	0.31
GLT_PYRHO		Glutamate transporter homolog	2.83e-38	0.3
EAA4_RAT	Slc1a6	Excitatory amino acid transporter 4	2.62e-37	0.43
MURI_LACFE	murI	Glutamate racemase	1.332e-36	0.29
GRIA4_HUMAN	GRIA4	Glutamate receptor 4	9.948e-36	0.39
GRIA3_RAT	Gria3	Glutamate receptor 3	1.521e-35	0.33
GRIA3_HUMAN	GRIA3	Glutamate receptor 3	3.616e-35	0.33
EAA3_HUMAN	SLC1A1	Excitatory amino acid transporter 3	7.604e-33	0.59
LUXS_BACSU	luxS	S-ribosylhomocysteine lyase	8.33e-33	0.31
GRIK2_RAT	Grik2	Glutamate receptor ionotropic, kainate 2	2.598e-32	0.48
GRIA4_RAT	Gria4	Glutamate receptor 4	6.393e-31	0.33
GRM4_RAT	Grm4	Metabotropic glutamate receptor 4	1.008e-30	0.44
ARGI1_RAT	Arg1	Arginase-1	1.3e-30	0.38
VGLU3_RAT	Slc17a8	Vesicular glutamate transporter 3	2.003e-28	0.46
VANX_ENTFC	vanX	D-alanyl-D-alanine dipeptidase	1.052e-26	0.31
DAPE_HAEIN	dapE	Succinyl-diaminopimelate desuccinylase	5.827e-26	0.32
B9V8S1_XENLA	grik2.L	Ionotropic glutamate receptor subunit GluR6(Q)	3.516e-24	0.3
S15A2_HUMAN	SLC15A2	Solute carrier family 15 member 2	2.847e-23	0.29
GSTK1_HUMAN	GSTK1	Glutathione S-transferase kappa 1	5.518e-23	0.28
AMPX_VIBPR		Bacterial leucyl aminopeptidase	1.144e-22	0.29
GRIA2_HUMAN	GRIA2	Glutamate receptor 2	1.633e-22	0.38
GRIK3_HUMAN	GRIK3	Glutamate receptor ionotropic, kainate 3	1.321e-21	0.38
TY3H_HUMAN	TH	Tyrosine 3-monooxygenase	2.588e-20	0.32
AMPE_HUMAN	ENPEP	Glutamyl aminopeptidase	3.559e-20	0.36
AMPN_ECOLI	pepN	Aminopeptidase N	1.608e-19	0.31
GRM8_HUMAN	GRM8	Metabotropic glutamate receptor 8	2.434e-19	0.44
EAA2_HUMAN	SLC1A2	Excitatory amino acid transporter 2	4.468e-19	0.43
KIF11_HUMAN	KIF11	Kinesin-like protein KIF11	1.915e-17	0.35
GRIA1_RAT	Gria1	Glutamate receptor 1	1.11e-16	0.36
NOS2_RAT	Nos2	Nitric oxide synthase, inducible	1.11e-16	0.37
S15A1_HUMAN	SLC15A1	Solute carrier family 15 member 1	2.22e-16	0.31
NMDE1_RAT	Grin2a	Glutamate receptor ionotropic, NMDA 2A	9.992e-16	0.41
1A15_ARATH	ACS5	1-aminocyclopropane-1-carboxylate synthase 5	2.665e-15	0.29
NOS2_HUMAN	NOS2	Nitric oxide synthase, inducible	3.22e-15	0.38
NOS3_BOVIN	NOS3	Nitric oxide synthase, endothelial	7.105e-15	0.37
GRM6_HUMAN	GRM6	Metabotropic glutamate receptor 6	9.77e-15	0.48
NEP_MOUSE	Mme	Neprilysin	2.298e-14	0.31
KMO_MOUSE	Kmo	Kynurenine 3-monooxygenase	2.998e-14	0.35
NOS1_MOUSE	Nos1	Nitric oxide synthase, brain	2.842e-12	0.34
CGL_HUMAN	CTH	Cystathionine gamma-lyase	6.464e-12	0.29
AMPB_HUMAN	RNPEP	Aminopeptidase B	1.105e-10	0.29
CBPA1_BOVIN	CPA1	Carboxypeptidase A1	2.38e-10	0.55
S22A6_HUMAN	SLC22A6	Solute carrier family 22 member 6	9.77e-10	0.32
NOS3_HUMAN	NOS3	Nitric oxide synthase, endothelial	1.634e-09	0.37
EAA1_HUMAN	SLC1A3	Excitatory amino acid transporter 1	4.037e-09	0.43
NOS1_HUMAN	NOS1	Nitric oxide synthase, brain	4.373e-09	0.37
NOS2_MOUSE	Nos2	Nitric oxide synthase, inducible	4.498e-09	0.37
DDAH1_HUMAN	DDAH1	N(G),N(G)-dimethylarginine dimethylaminohydrolase 1	7.329e-09	0.31
DCOR_RAT	Odc1	Ornithine decarboxylase	9.518e-09	0.35
FPRS1_MOUSE	Fpr-s1	Formyl peptide receptor-related sequence 1	9.771e-08	0.3
GRM2_RAT	Grm2	Metabotropic glutamate receptor 2	1.297e-07	0.41
AMPB_RAT	Rnpep	Aminopeptidase B	2.041e-07	0.3
FOLH1_RAT	Folh1	Glutamate carboxypeptidase 2	5.772e-07	0.32
NOS1_RAT	Nos1	Nitric oxide synthase, brain	1.735e-06	0.37
KMO_RAT	Kmo	Kynurenine 3-monooxygenase	2.322e-06	0.36
PTPRA_HUMAN	PTPRA	Receptor-type tyrosine-protein phosphatase alpha	2.368e-06	0.35
BHMT1_HUMAN	BHMT	Betaine--homocysteine S-methyltransferase 1	1.832e-78	0.33
GLN1B_ECOLI	glnA	Glutamine synthetase	1.443e-77	0.39
GRIK1_HUMAN	GRIK1	Glutamate receptor ionotropic, kainate 1	2.17e-66	0.44
GRIK3_RAT	Grik3	Glutamate receptor ionotropic, kainate 3	3.534e-66	0.44
P2Y10_HUMAN	P2RY10	Putative P2Y purinoceptor 10	4.727e-63	0.33
GSH1_HUMAN	GCLC	Glutamate--cysteine ligase catalytic subunit	6.216e-60	0.33
AAA1_RAT	Slc7a10	Asc-type amino acid transporter 1	1.955e-57	0.46
LAT1_HUMAN	SLC7A5	Large neutral amino acids transporter small subunit 1	4.558e-57	0.32
GRIK5_HUMAN	GRIK5	Glutamate receptor ionotropic, kainate 5	2.234e-54	0.36
KYNU_HUMAN	KYNU	Kynureninase	3.375e-51	0.31
GRM8_RAT	Grm8	Metabotropic glutamate receptor 8	5.053e-49	0.37
GRIK1_RAT	Grik1	Glutamate receptor ionotropic, kainate 1	5.194e-48	0.44
DHAS_HELPY	asd	Aspartate-semialdehyde dehydrogenase	3.987e-46	0.37
GRM8_MOUSE	Grm8	Metabotropic glutamate receptor 8	3.987e-46	0.37
GFPT1_HUMAN	GFPT1	Glutamine--fructose-6-phosphate aminotransferase [isomerizing] 1	7.242e-46	0.39
GPR34_HUMAN	GPR34	Probable G-protein coupled receptor 34	4.243e-45	0.33
BHMT2_HUMAN	BHMT2	S-methylmethionine--homocysteine S-methyltransferase BHMT2	1.968e-44	0.35
GRM6_RAT	Grm6	Metabotropic glutamate receptor 6	3.276e-44	0.5
CA2D1_MOUSE	Cacna2d1	Voltage-dependent calcium channel subunit alpha-2/delta-1	3.506e-42	0.4
ARGI2_HUMAN	ARG2	Arginase-2, mitochondrial	8.37e-41	0.32
TY3H_RAT	Th	Tyrosine 3-monooxygenase	7.545e-40	0.32
GRIK2_HUMAN	GRIK2	Glutamate receptor ionotropic, kainate 2	9.624e-40	0.44
GRIA2_RAT	Gria2	Glutamate receptor 2	3.88e-39	0.32
KYNU_RAT	Kynu	Kynureninase	7.528e-39	0.31
GRIA1_MOUSE	Gria1	Glutamate receptor 1	8.082e-37	0.32
AMPN_ECOLI	pepN	Aminopeptidase N	8.896e-37	0.3
GP174_HUMAN	GPR174	Probable G-protein coupled receptor 174	3.609e-36	0.33
OTC_HUMAN	OTC	Ornithine carbamoyltransferase, mitochondrial	1.097e-35	0.28
GRIA3_RAT	Gria3	Glutamate receptor 3	2.16e-34	0.32
GRIA1_HUMAN	GRIA1	Glutamate receptor 1	2.222e-33	0.36
GRIA3_HUMAN	GRIA3	Glutamate receptor 3	3.607e-32	0.32
GRIA4_RAT	Gria4	Glutamate receptor 4	7.932e-30	0.32
GRIK2_RAT	Grik2	Glutamate receptor ionotropic, kainate 2	1.057e-29	0.44
GRIA4_HUMAN	GRIA4	Glutamate receptor 4	1.464e-26	0.38
ARGI1_HUMAN	ARG1	Arginase-1	3.081e-26	0.32
ARGI1_RAT	Arg1	Arginase-1	3.081e-26	0.32
VANX_ENTFC	vanX	D-alanyl-D-alanine dipeptidase	3.434e-26	0.3
GRM4_RAT	Grm4	Metabotropic glutamate receptor 4	6.167e-26	0.5
SO1C1_MOUSE	Slco1c1	Solute carrier organic anion transporter family member 1C1	2.901e-25	0.31
DAPE_HAEIN	dapE	Succinyl-diaminopimelate desuccinylase	3.332e-25	0.31
B9V8S1_XENLA	grik2.L	Ionotropic glutamate receptor subunit GluR6(Q)	8.089e-24	0.29
VGLU3_RAT	Slc17a8	Vesicular glutamate transporter 3	1.139e-23	0.38
AMPX_VIBPR		Bacterial leucyl aminopeptidase	2.511e-22	0.28
EAA3_HUMAN	SLC1A1	Excitatory amino acid transporter 3	4.05e-21	0.44
SO4C1_HUMAN	SLCO4C1	Solute carrier organic anion transporter family member 4C1	6.654e-21	0.33
TY3H_HUMAN	TH	Tyrosine 3-monooxygenase	7.563e-20	0.32
HISX_ECOLI	hisD	Histidinol dehydrogenase	2.898e-18	0.29
NOS2_RAT	Nos2	Nitric oxide synthase, inducible	8.513e-18	0.39
GRIA2_HUMAN	GRIA2	Glutamate receptor 2	1.11e-16	0.36
S15A1_HUMAN	SLC15A1	Solute carrier family 15 member 1	3.331e-16	0.31
EAA4_RAT	Slc1a6	Excitatory amino acid transporter 4	1.332e-15	0.3
GRIA1_RAT	Gria1	Glutamate receptor 1	1.332e-15	0.32
GRIK3_HUMAN	GRIK3	Glutamate receptor ionotropic, kainate 3	3.553e-15	0.36
1A15_ARATH	ACS5	1-aminocyclopropane-1-carboxylate synthase 5	4.441e-15	0.29
NEP_MOUSE	Mme	Neprilysin	4.43e-14	0.31
NOS2_HUMAN	NOS2	Nitric oxide synthase, inducible	7.883e-14	0.58
CGL_HUMAN	CTH	Cystathionine gamma-lyase	9.7e-12	0.29
AMPE_HUMAN	ENPEP	Glutamyl aminopeptidase	2.745e-11	0.31
KIF11_HUMAN	KIF11	Kinesin-like protein KIF11	7.183e-11	0.41
PCNA_HUMAN	PCNA	Proliferating cell nuclear antigen	8.617e-11	0.3
GRM6_HUMAN	GRM6	Metabotropic glutamate receptor 6	9.781e-11	0.44
CBPA1_BOVIN	CPA1	Carboxypeptidase A1	4.915e-10	0.44
NMDE1_RAT	Grin2a	Glutamate receptor ionotropic, NMDA 2A	5.037e-10	0.34
NOS3_BOVIN	NOS3	Nitric oxide synthase, endothelial	1.069e-08	0.33
DCOR_RAT	Odc1	Ornithine decarboxylase	1.849e-07	0.29
AMPB_RAT	Rnpep	Aminopeptidase B	2.729e-07	0.3
GRM8_HUMAN	GRM8	Metabotropic glutamate receptor 8	6.778e-07	0.37
NOS1_MOUSE	Nos1	Nitric oxide synthase, brain	9.875e-07	0.33
NOS3_HUMAN	NOS3	Nitric oxide synthase, endothelial	1.024e-06	0.39
EAA2_HUMAN	SLC1A2	Excitatory amino acid transporter 2	1.323e-06	0.34
NOS2_MOUSE	Nos2	Nitric oxide synthase, inducible	3.175e-06	0.39
PTPRA_HUMAN	PTPRA	Receptor-type tyrosine-protein phosphatase alpha	3.671e-06	0.34
NOS1_HUMAN	NOS1	Nitric oxide synthase, brain	3.995e-06	0.39
GPR34_MOUSE	Gpr34	Probable G-protein coupled receptor 34	5.663e-06	0.29
AA1R_RAT	Adora1	Adenosine receptor A1	1.906e-257	0.55
S29A1_HUMAN	SLC29A1	Equilibrative nucleoside transporter 1	6.823e-187	0.49
AA3R_RAT	Adora3	Adenosine receptor A3	4.405e-185	0.59
AA2AR_RAT	Adora2a	Adenosine receptor A2a	1.041e-163	0.55
ADK_TOXGO	AK	Adenosine kinase	8.858e-163	0.51
AA3R_HUMAN	ADORA3	Adenosine receptor A3	1.363e-157	0.6
OXGR1_RAT	Oxgr1	2-oxoglutarate receptor 1	3.822e-153	0.39
ADOK_MYCTO	adoK	Adenosine kinase	3.03e-150	0.4
AA1R_CHICK	ADORA1	Adenosine receptor A1	5.122e-137	0.48
AA1R_HUMAN	ADORA1	Adenosine receptor A1	5.295e-125	0.6
AA1R_RABIT	ADORA1	Adenosine receptor A1	6.927e-125	0.38
MBTA_MYCTU	mbtA	Salicyl-AMP ligase / salicyl-S-ArCP synthetase	1.233e-122	0.39
AA3R_RABIT	ADORA3	Adenosine receptor A3	1.565e-122	0.38
DCAM_HUMAN	AMD1	S-adenosylmethionine decarboxylase proenzyme	3.501e-118	0.4
C3SIU2_ECOLX	metJ	Met repressor	6.477e-118	0.4
DNPH1_HUMAN	DNPH1	2'-deoxynucleoside 5'-phosphate N-hydrolase 1	4.223e-117	0.35
DNPH1_RAT	Dnph1	2'-deoxynucleoside 5'-phosphate N-hydrolase 1	2.294e-115	0.35
CDD_MOUSE	Cda	Cytidine deaminase	5.029e-112	0.46
S28A2_HUMAN	SLC28A2	Sodium/nucleoside cotransporter 2	1.26e-108	0.35
AA1R_CAVPO	ADORA1	Adenosine receptor A1	6.144e-107	0.56
DOT1L_HUMAN	DOT1L	Histone-lysine N-methyltransferase, H3 lysine-79 specific	5.707e-104	0.43
P2RY6_HUMAN	P2RY6	P2Y purinoceptor 6	4.007e-103	0.39
G3PC_LEIME	GAPC	Glyceraldehyde-3-phosphate dehydrogenase, cytosolic	8.614e-100	0.35
P2RY2_HUMAN	P2RY2	P2Y purinoceptor 2	2.379e-98	0.39
DNM3B_HUMAN	DNMT3B	DNA (cytosine-5)-methyltransferase 3B	5.522e-98	0.41
IF4E_RABIT	EIF4E	Eukaryotic translation initiation factor 4E	1.362e-96	0.48
CDD_HUMAN	CDA	Cytidine deaminase	1.056e-90	0.44
AA2AR_HUMAN	ADORA2A	Adenosine receptor A2a	4.498e-90	0.55
MTAP_MOUSE	Mtap	S-methyl-5'-thioadenosine phosphorylase	4.521e-85	0.39
RASK_HUMAN	KRAS	GTPase KRas	4.525e-82	0.43
P2RY4_HUMAN	P2RY4	P2Y purinoceptor 4	1.156e-81	0.39
P2RY1_RAT	P2ry1	P2Y purinoceptor 1	7.921e-81	0.38
IF4E_MOUSE	Eif4e	Eukaryotic translation initiation factor 4E	5.399e-78	0.37
RNAS1_BOVIN	RNASE1	Ribonuclease pancreatic	1.178e-76	0.35
Q9HX69_PSEAE	rocR	RocR	1.375e-74	0.42
P2RY1_MELGA	P2RY1	P2Y purinoceptor 1	1.543e-72	0.39
BIP_HUMAN	HSPA5	Endoplasmic reticulum chaperone BiP	5.063e-72	0.45
FUT6_HUMAN	FUT6	Alpha-(1,3)-fucosyltransferase 6	1.453e-71	0.34
G3P_HUMAN	GAPDH	Glyceraldehyde-3-phosphate dehydrogenase	5.532e-68	0.56
A3RLP8_CHV1	UL23	Thymidine kinase	6.292e-66	0.33
SAHH_HUMAN	AHCY	Adenosylhomocysteinase	9.888e-66	0.45
SPEE_HUMAN	SRM	Spermidine synthase	6.112e-65	0.33
P2RY4_RAT	P2ry4	P2Y purinoceptor 4	5.952e-62	0.37
ASNS_HUMAN	ASNS	Asparagine synthetase [glutamine-hydrolyzing]	8.669e-62	0.35
P2Y14_HUMAN	P2RY14	P2Y purinoceptor 14	2.444e-61	0.32
ADK_HUMAN	ADK	Adenosine kinase	6.642e-61	0.51
ADRB2_MESAU	ADRB2	Beta-2 adrenergic receptor	7.958e-61	0.35
PYRF_YEAST	URA3	Orotidine 5'-phosphate decarboxylase	1.574e-60	0.45
KAD2_RAT	Ak2	Adenylate kinase 2, mitochondrial	1.938e-60	0.37
SYQ_HUMAN	QARS1	Glutamine--tRNA ligase	8.673e-60	0.35
KTHY_HUMAN	DTYMK	Thymidylate kinase	1.194e-59	0.35
Q6L709_HHV2	TK	Thymidine kinase	1.466e-59	0.38
Q99MI5_RAT	LOC100912604	Spermidine synthase	5.824e-59	0.33
IMDH2_MOUSE	Impdh2	Inosine-5'-monophosphate dehydrogenase 2	1.738e-58	0.33
HSP7C_HUMAN	HSPA8	Heat shock cognate 71 kDa protein	6.237e-57	0.42
KAD3_RAT	Ak3	GTP:AMP phosphotransferase AK3, mitochondrial	1.601e-55	0.37
KITH_HHV1S	TK	Thymidine kinase	3.318e-55	0.41
IMDH1_HUMAN	IMPDH1	Inosine-5'-monophosphate dehydrogenase 1	1.016e-54	0.35
SAHH_RAT	Ahcy	Adenosylhomocysteinase	8.755e-54	0.35
PQSA_PSEAE	pqsA	Anthranilate--CoA ligase	3.699e-53	0.34
NADK1_LISMF	nadK1	NAD kinase 1	1.425e-52	0.42
NADK_STAAC	nadK	NAD kinase	1.425e-52	0.42
AA2BR_HUMAN	ADORA2B	Adenosine receptor A2b	2.532e-52	0.52
NADK_HUMAN	NADK	NAD kinase	3.264e-51	0.35
SPSY_HUMAN	SMS	Spermine synthase	1.805e-50	0.32
DHE3_BOVIN	GLUD1	Glutamate dehydrogenase 1, mitochondrial	1.735e-49	0.33
SYRC_HUMAN	RARS1	Arginine--tRNA ligase, cytoplasmic	2.048e-49	0.31
Q4VQ11_PIG		Adenosine receptor A1	3.56e-49	0.49
ADA_BOVIN	ADA	Adenosine deaminase	5.303e-49	0.52
ENTE_ECOLI	entE	Enterobactin synthase component E	5.558e-49	0.31
KITH_HHV1	TK	Thymidine kinase	1.914e-48	0.41
ADCY2_RAT	Adcy2	Adenylate cyclase type 2	1.043e-47	0.39
ENPL_PIG	HSP90B1	Endoplasmin	6.349e-47	0.37
KMT5C_HUMAN	KMT5C	Histone-lysine N-methyltransferase KMT5C	1.031e-46	0.37
SETB1_HUMAN	SETDB1	Histone-lysine N-methyltransferase SETDB1	1.031e-46	0.37
P2RX1_HUMAN	P2RX1	P2X purinoceptor 1	3.793e-46	0.38
MACD1_HUMAN	MACROD1	ADP-ribose glycohydrolase MACROD1	4.556e-46	0.37
MACD2_HUMAN	MACROD2	ADP-ribose glycohydrolase MACROD2	4.556e-46	0.37
SYS_ECOLI	serS	Serine--tRNA ligase	2.649e-45	0.36
HSP7C_BOVIN	HSPA8	Heat shock cognate 71 kDa protein	5.965e-45	0.36
WALK_STAAU	walK	Sensor protein kinase WalK	5.965e-45	0.36
P2RX5_RAT	P2rx5	P2X purinoceptor 5	8.431e-45	0.38
P2RX6_RAT	P2rx6	P2X purinoceptor 6	8.431e-45	0.38
SETD2_HUMAN	SETD2	Histone-lysine N-methyltransferase SETD2	1.018e-44	0.36
METK2_RAT	Mat2a	S-adenosylmethionine synthase isoform type-2	3.092e-44	0.35
MSHC_MYCTU	mshC	L-cysteine:1D-myo-inositol 2-amino-2-deoxy-alpha-D-glucopyranoside ligase	1.17e-43	0.35
ENPP1_RAT	Enpp1	Ectonucleotide pyrophosphatase/phosphodiesterase family member 1	3.147e-43	0.36
RN5A_HUMAN	RNASEL	2-5A-dependent ribonuclease	5.166e-42	0.33
SYD_ECOLI	aspS	Aspartate--tRNA ligase	5.166e-42	0.33
UBA7_HUMAN	UBA7	Ubiquitin-like modifier-activating enzyme 7	5.166e-42	0.33
KITH_RAT	Tk1	Thymidine kinase, cytosolic	5.671e-42	0.36
SAHH_MOUSE	Ahcy	Adenosylhomocysteinase	7.125e-42	0.33
AA2AR_MOUSE	Adora2a	Adenosine receptor A2a	1.242e-41	0.34
Q9HWG3_PSEAE	pchD	Pyochelin biosynthesis protein PchD	1.713e-41	0.33
GPR17_HUMAN	GPR17	Uracil nucleotide/cysteinyl leukotriene receptor	9.418e-41	0.43
HARS1_HUMAN	HARS1	Histidine--tRNA ligase, cytoplasmic	1.52e-40	0.32
Q8T6J6_PLAFA	ompdc	Orotidine 5'-monophosphate decarboxylase	1.474e-39	0.31
SYY_ECOLI	tyrS	Tyrosine--tRNA ligase	1.551e-39	0.31
P2Y11_HUMAN	P2RY11	P2Y purinoceptor 11	3.574e-39	0.36
BIRA_ECOLI	birA	Bifunctional ligase/repressor BirA	6.694e-38	0.3
P2RY2_RAT	P2ry2	P2Y purinoceptor 2	2.223e-37	0.3
UL97_HCMVA	UL97	Serine/threonine protein kinase UL97	3.56e-37	0.29
HGPRT_MYCTU	hpt	Hypoxanthine-guanine phosphoribosyltransferase	1.457e-36	0.29
S29A1_RAT	Slc29a1	Equilibrative nucleoside transporter 1	2.111e-36	0.45
ISPE_ECOLI	ispE	4-diphosphocytidyl-2-C-methyl-D-erythritol kinase	2.333e-36	0.29
GGTA1_BOVIN	GGTA1	N-acetyllactosaminide alpha-1,3-galactosyltransferase	2.43e-36	0.29
Q8KHJ3_NEIME	lgtC	Alpha 1,4 galactosyltransferase	2.43e-36	0.29
METK1_RAT	Mat1a	S-adenosylmethionine synthase isoform type-1	3.012e-36	0.3
HPRT_HUMAN	HPRT1	Hypoxanthine-guanine phosphoribosyltransferase	3.407e-36	0.53
KITH_VZVD	TK	Thymidine kinase	5.337e-36	0.41
IUNH_CRIFA	IUNH	Inosine-uridine preferring nucleoside hydrolase	6.888e-36	0.38
O15727_TRYBB		Inosine-adenosine-guanosine-nucleoside hydrolase	6.888e-36	0.38
ADA_MOUSE	Ada	Adenosine deaminase	1.012e-35	0.44
KITH_HUMAN	TK1	Thymidine kinase, cytosolic	1.266e-35	0.42
KLRBA_RAT	Klrb1a	Killer cell lectin-like receptor subfamily B member 1A	7.093e-34	0.3
PARG_BOVIN	PARG	Poly(ADP-ribose) glycohydrolase	1.178e-33	0.33
ADA_HUMAN	ADA	Adenosine deaminase	1.297e-32	0.5
ITPR1_RAT	Itpr1	Inositol 1,4,5-trisphosphate receptor type 1	1.179e-31	0.35
P96884_MYCTO	birA	BirA bifunctional protein	1.882e-31	0.31
PSA_HUMAN	NPEPPS	Puromycin-sensitive aminopeptidase	2.377e-31	0.36
AA3R_MOUSE	Adora3	Adenosine receptor A3	4.076e-31	0.35
SYIC_HUMAN	IARS1	Isoleucine--tRNA ligase, cytoplasmic	1.18e-30	0.36
IMDH2_HUMAN	IMPDH2	Inosine-5'-monophosphate dehydrogenase 2	1.947e-30	0.52
ANM7_HUMAN	PRMT7	Protein arginine N-methyltransferase 7	1.765e-29	0.36
Q3ZDS5_9HEPC		NS5B	5.114e-29	0.36
PARP1_MOUSE	Parp1	Poly [ADP-ribose] polymerase 1	1.923e-28	0.35
SYL_ECOLI	leuS	Leucine--tRNA ligase	5.179e-28	0.35
AMPD1_RABIT	AMPD1	AMP deaminase 1	8.697e-28	0.34
DNMT1_HUMAN	DNMT1	DNA (cytosine-5)-methyltransferase 1	2.501e-27	0.5
RN5A_MOUSE	Rnasel	2-5A-dependent ribonuclease	5.245e-27	0.33
UBA6_HUMAN	UBA6	Ubiquitin-like modifier-activating enzyme 6	5.245e-27	0.33
SAHH_PLAF7		Adenosylhomocysteinase	6.076e-27	0.31
RNAS1_HUMAN	RNASE1	Ribonuclease pancreatic	3.901e-26	0.32
RNAS2_HUMAN	RNASE2	Non-secretory ribonuclease	3.901e-26	0.32
PYGM_RABIT	PYGM	Glycogen phosphorylase, muscle form	5.854e-26	0.46
P2RY6_RAT	P2ry6	P2Y purinoceptor 6	7.054e-26	0.3
AA1R_BOVIN	ADORA1	Adenosine receptor A1	9.678e-26	0.54
KITH_VZVO	TK	Thymidine kinase	5.379e-25	0.31
CDK12_HUMAN	CDK12	Cyclin-dependent kinase 12	1.342e-24	0.3
SUV91_HUMAN	SUV39H1	Histone-lysine N-methyltransferase SUV39H1	3.866e-24	0.37
P2RX4_MOUSE	P2rx4	P2X purinoceptor 4	6.039e-24	0.38
AA2AR_CAVPO	ADORA2A	Adenosine receptor A2a	2.83e-23	0.54
SETD7_HUMAN	SETD7	Histone-lysine N-methyltransferase SETD7	7.635e-22	0.36
AA1R_MOUSE	Adora1	Adenosine receptor A1	8.552e-22	0.49
SYI_ECOLI	ileS	Isoleucine--tRNA ligase	1.126e-21	0.35
TOP1_HUMAN	TOP1	DNA topoisomerase 1	1.313e-21	0.32
BPL1_HUMAN	HLCS	Biotin--protein ligase	1.941e-21	0.3
PARG_HUMAN	PARG	Poly(ADP-ribose) glycohydrolase	6.654e-21	0.33
P2RX4_RAT	P2rx4	P2X purinoceptor 4	8.662e-21	0.38
PANC_MYCTU	panC	Pantothenate synthetase	1.053e-20	0.37
ANM1_HUMAN	PRMT1	Protein arginine N-methyltransferase 1	1.352e-20	0.37
P2RX1_RAT	P2rx1	P2X purinoceptor 1	2.263e-20	0.45
TMIG3_HUMAN	TMIGD3	Transmembrane domain-containing protein TMIGD3	9.44e-19	0.37
FIMH_ECOLI	fimH	Type 1 fimbrin D-mannose specific adhesin	1.134e-18	0.33
PNPH_MOUSE	Pnp	Purine nucleoside phosphorylase	1.211e-18	0.3
ADCY5_RAT	Adcy5	Adenylate cyclase type 5	1.494e-18	0.35
Q8TA74_HEMPU		Ryanodine receptor	1.698e-18	0.29
SYMC_HUMAN	MARS1	Methionine--tRNA ligase, cytoplasmic	2.853e-18	0.36
TYPH_HUMAN	TYMP	Thymidine phosphorylase	4.057e-18	0.39
PLCG1_HUMAN	PLCG1	1-phosphatidylinositol 4,5-bisphosphate phosphodiesterase gamma-1	9.642e-18	0.38
ENPP1_HUMAN	ENPP1	Ectonucleotide pyrophosphatase/phosphodiesterase family member 1	3.673e-17	0.38
DCAM_RAT	Amd1	S-adenosylmethionine decarboxylase proenzyme	1.11e-16	0.4
RAC1_HUMAN	RAC1	Ras-related C3 botulinum toxin substrate 1	1.11e-16	0.5
KITM_HUMAN	TK2	Thymidine kinase 2, mitochondrial	4.441e-16	0.3
P2RX4_HUMAN	P2RX4	P2X purinoceptor 4	4.441e-16	0.38
PNPH_HUMAN	PNP	Purine nucleoside phosphorylase	5.551e-16	0.47
RAB7A_HUMAN	RAB7A	Ras-related protein Rab-7a	1.221e-15	0.5
CDC42_HUMAN	CDC42	Cell division control protein 42 homolog	1.887e-15	0.5
B4GT1_BOVIN	B4GALT1	Beta-1,4-galactosyltransferase 1	3.664e-15	0.29
PUR9_HUMAN	ATIC	Bifunctional purine biosynthesis protein PURH	5.218e-15	0.47
EZH1_HUMAN	EZH1	Histone-lysine N-methyltransferase EZH1	6.217e-15	0.37
PUR6_CHICK	AIRC	Multifunctional protein ADE2	9.215e-15	0.32
TPMT_HUMAN	TPMT	Thiopurine S-methyltransferase	1.144e-14	0.36
A0A0E7NXW5_STAAU	birA	Bifunctional ligase/repressor BirA	9.504e-14	0.3
HPPK_ECOLI	folK	2-amino-4-hydroxy-6-hydroxymethyldihydropteridine pyrophosphokinase	1.377e-13	0.38
SYTC_HUMAN	TARS1	Threonine--tRNA ligase 1, cytoplasmic	1.594e-13	0.36
DPOG1_HUMAN	POLG	DNA polymerase subunit gamma-1	2.023e-13	0.36
PYRF_METTH	pyrF	Orotidine 5'-phosphate decarboxylase	2.268e-13	0.33
IF4E_HUMAN	EIF4E	Eukaryotic translation initiation factor 4E	2.758e-13	0.34
CYAA_BACAN	cya	Calmodulin-sensitive adenylate cyclase	7.497e-13	0.32
P2RY1_HUMAN	P2RY1	P2Y purinoceptor 1	1.425e-12	0.39
CD69_HUMAN	CD69	Early activation antigen CD69	2.111e-12	0.3
E1BN64_BOVIN	PDE3B	Phosphodiesterase	2.721e-12	0.42
P2RY2_MOUSE	P2ry2	P2Y purinoceptor 2	3.999e-12	0.3
DPO3A_BACSU	dnaE	DNA polymerase III subunit alpha	7.192e-12	0.33
PNPH_RAT	Pnp	Purine nucleoside phosphorylase	1.241e-11	0.3
CCNK_HUMAN	CCNK	Cyclin-K	2.873e-11	0.3
PDCD4_HUMAN	PDCD4	Programmed cell death protein 4	4.161e-11	0.38
SC5A2_HUMAN	SLC5A2	Sodium/glucose cotransporter 2	4.394e-11	0.39
DCPS_HUMAN	DCPS	m7GpppX diphosphatase	4.777e-11	0.48
ADH1A_HUMAN	ADH1A	Alcohol dehydrogenase 1A	7.54e-11	0.29
KMT2A_HUMAN	KMT2A	Histone-lysine N-methyltransferase 2A	2.479e-10	0.37
DPOLA_HUMAN	POLA1	DNA polymerase alpha catalytic subunit	4.267e-10	0.49
Q72547_9HIV1	pol	Reverse transcriptase/RNaseH	1.206e-09	0.4
P2RX2_RAT	P2rx2	P2X purinoceptor 2	1.762e-09	0.38
EHMT1_HUMAN	EHMT1	Histone-lysine N-methyltransferase EHMT1	1.855e-09	0.37
PYGM_HUMAN	PYGM	Glycogen phosphorylase, muscle form	9.213e-09	0.44
INMT_HUMAN	INMT	Indolethylamine N-methyltransferase	1.485e-08	0.37
PARG_RAT	Parg	Poly(ADP-ribose) glycohydrolase	1.881e-08	0.33
O39930_9HEPC	NS5b	RNA-directed RNA polymerase	4.007e-08	0.35
I6YFP0_MYCTU	birA	Possible bifunctional protein BirA: biotin operon repressor + biotin--[acetyl-CoA-carboxylase] synthetase (Biotin--protein ligase)	7.347e-08	0.31
LEG7_HUMAN	LGALS7; LGALS7B	Galectin-7	1.031e-07	0.29
5NTD_RAT	Nt5e	5'-nucleotidase	1.474e-07	0.36
Q9Y0I0_9TRYP	AT1	Adenosine transporter 1	1.848e-07	0.33
5NTD_HUMAN	NT5E	5'-nucleotidase	2.137e-07	0.36
P2Y12_RAT	P2ry12	P2Y purinoceptor 12	3.045e-07	0.38
SYT_YERPE	thrS	Threonine--tRNA ligase	3.978e-07	0.36
HS71A_HUMAN	HSPA1A	Heat shock 70 kDa protein 1A	4.533e-07	0.35
KTHY_MYCTU	tmk	Thymidylate kinase	7.892e-07	0.3
GRK1_HUMAN	GRK1	Rhodopsin kinase GRK1	1.6e-06	0.4
LEG9_HUMAN	LGALS9	Galectin-9	1.683e-06	0.29
ADK_RAT	Adk	Adenosine kinase	1.755e-06	0.41
ENPL_CANLF	HSP90B1	Endoplasmin	1.773e-06	0.35
MAT1_HUMAN	MNAT1	CDK-activating kinase assembly factor MAT1	2.222e-06	0.3
Q03732_HBV	HBcAg	Capsid protein	3.67e-06	0.32
DPOLB_HUMAN	POLB	DNA polymerase beta	4.013e-06	0.36
OGT1_HUMAN	OGT	UDP-N-acetylglucosamine--peptide N-acetylglucosaminyltransferase 110 kDa subunit	4.596e-06	0.29
EZH2_HUMAN	EZH2	Histone-lysine N-methyltransferase EZH2
AA1R_RAT	Adora1	Adenosine receptor A1	4.095e-249	0.53
S29A1_HUMAN	SLC29A1	Equilibrative nucleoside transporter 1	1.345e-183	0.49
AA3R_RAT	Adora3	Adenosine receptor A3	7.176e-177	0.53
ADK_TOXGO	AK	Adenosine kinase	9.643e-160	0.5
AA2AR_RAT	Adora2a	Adenosine receptor A2a	3.344e-158	0.53
OXGR1_RAT	Oxgr1	2-oxoglutarate receptor 1	9.006e-151	0.37
ADOK_MYCTO	adoK	Adenosine kinase	1.243e-147	0.39
AA3R_HUMAN	ADORA3	Adenosine receptor A3	2.199e-142	0.53
AA1R_CHICK	ADORA1	Adenosine receptor A1	6.345e-135	0.48
AA1R_RABIT	ADORA1	Adenosine receptor A1	2.329e-123	0.38
MBTA_MYCTU	mbtA	Salicyl-AMP ligase / salicyl-S-ArCP synthetase	1.455e-121	0.39
AA3R_RABIT	ADORA3	Adenosine receptor A3	4.942e-121	0.38
DCAM_HUMAN	AMD1	S-adenosylmethionine decarboxylase proenzyme	6.586e-121	0.44
C3SIU2_ECOLX	metJ	Met repressor	7.165e-120	0.41
DOT1L_HUMAN	DOT1L	Histone-lysine N-methyltransferase, H3 lysine-79 specific	1.114e-117	0.4
AA1R_HUMAN	ADORA1	Adenosine receptor A1	1.281e-115	0.53
DNPH1_HUMAN	DNPH1	2'-deoxynucleoside 5'-phosphate N-hydrolase 1	1.298e-115	0.35
DNPH1_RAT	Dnph1	2'-deoxynucleoside 5'-phosphate N-hydrolase 1	6.725e-114	0.35
DNM3B_HUMAN	DNMT3B	DNA (cytosine-5)-methyltransferase 3B	2.98e-110	0.42
CDD_MOUSE	Cda	Cytidine deaminase	3.657e-110	0.46
AA1R_CAVPO	ADORA1	Adenosine receptor A1	4.792e-104	0.53
S28A2_HUMAN	SLC28A2	Sodium/nucleoside cotransporter 2	1.227e-102	0.32
IF4E_RABIT	EIF4E	Eukaryotic translation initiation factor 4E	2.172e-95	0.47
G3PC_LEIME	GAPC	Glyceraldehyde-3-phosphate dehydrogenase, cytosolic	4.553e-93	0.34
CDD_HUMAN	CDA	Cytidine deaminase	9.996e-89	0.44
MTAP_MOUSE	Mtap	S-methyl-5'-thioadenosine phosphorylase	1.561e-88	0.41
P2RY6_HUMAN	P2RY6	P2Y purinoceptor 6	3.441e-87	0.38
P2RY2_HUMAN	P2RY2	P2Y purinoceptor 2	6.648e-85	0.38
AA2AR_HUMAN	ADORA2A	Adenosine receptor A2a	2.216e-83	0.53
RASK_HUMAN	KRAS	GTPase KRas	1.527e-80	0.42
P2RY1_RAT	P2ry1	P2Y purinoceptor 1	1.003e-79	0.38
RNAS1_BOVIN	RNASE1	Ribonuclease pancreatic	4.139e-75	0.34
Q9HX69_PSEAE	rocR	RocR	1.426e-73	0.41
FUT6_HUMAN	FUT6	Alpha-(1,3)-fucosyltransferase 6	7.239e-71	0.34
P2RY4_HUMAN	P2RY4	P2Y purinoceptor 4	1.176e-68	0.38
SPEE_HUMAN	SRM	Spermidine synthase	1.128e-66	0.33
IF4E_MOUSE	Eif4e	Eukaryotic translation initiation factor 4E	5.47e-65	0.36
G3P_HUMAN	GAPDH	Glyceraldehyde-3-phosphate dehydrogenase	4.076e-63	0.55
SAHH_HUMAN	AHCY	Adenosylhomocysteinase	5.741e-62	0.44
P2RY4_RAT	P2ry4	P2Y purinoceptor 4	4.332e-61	0.36
ASNS_HUMAN	ASNS	Asparagine synthetase [glutamine-hydrolyzing]	4.907e-61	0.34
Q99MI5_RAT	LOC100912604	Spermidine synthase	2.983e-60	0.33
ADRB2_MESAU	ADRB2	Beta-2 adrenergic receptor	3.939e-60	0.35
SYQ_HUMAN	QARS1	Glutamine--tRNA ligase	4.092e-60	0.36
KAD2_RAT	Ak2	Adenylate kinase 2, mitochondrial	1.088e-59	0.36
PYRF_YEAST	URA3	Orotidine 5'-phosphate decarboxylase	1.422e-59	0.44
KTHY_HUMAN	DTYMK	Thymidylate kinase	5.487e-59	0.35
ADK_HUMAN	ADK	Adenosine kinase	3.053e-56	0.5
HSP7C_HUMAN	HSPA8	Heat shock cognate 71 kDa protein	2.913e-55	0.39
IMDH2_MOUSE	Impdh2	Inosine-5'-monophosphate dehydrogenase 2	4.56e-55	0.31
KAD3_RAT	Ak3	GTP:AMP phosphotransferase AK3, mitochondrial	8.577e-55	0.36
A3RLP8_CHV1	UL23	Thymidine kinase	1.206e-54	0.33
NADK_HUMAN	NADK	NAD kinase	1.873e-53	0.37
IMDH1_HUMAN	IMPDH1	Inosine-5'-monophosphate dehydrogenase 1	9.229e-53	0.33
PQSA_PSEAE	pqsA	Anthranilate--CoA ligase	1.699e-52	0.33
SPSY_HUMAN	SMS	Spermine synthase	1.699e-52	0.33
NADK1_LISMF	nadK1	NAD kinase 1	6.968e-52	0.41
NADK_STAAC	nadK	NAD kinase	6.968e-52	0.41
P2Y14_HUMAN	P2RY14	P2Y purinoceptor 14	5.498e-50	0.32
AA2BR_HUMAN	ADORA2B	Adenosine receptor A2b	5.021e-49	0.48
BIP_HUMAN	HSPA5	Endoplasmic reticulum chaperone BiP	7.053e-49	0.4
SYRC_HUMAN	RARS1	Arginine--tRNA ligase, cytoplasmic	7.632e-49	0.31
P2RY1_MELGA	P2RY1	P2Y purinoceptor 1	1.151e-48	0.38
KMT5C_HUMAN	KMT5C	Histone-lysine N-methyltransferase KMT5C	1.781e-48	0.39
SETB1_HUMAN	SETDB1	Histone-lysine N-methyltransferase SETDB1	1.781e-48	0.39
DHE3_BOVIN	GLUD1	Glutamate dehydrogenase 1, mitochondrial	1.122e-47	0.31
ADCY2_RAT	Adcy2	Adenylate cyclase type 2	4.759e-47	0.38
ENPL_PIG	HSP90B1	Endoplasmin	3.018e-46	0.37
ENTE_ECOLI	entE	Enterobactin synthase component E	5.973e-46	0.29
ADA_BOVIN	ADA	Adenosine deaminase	5.991e-46	0.51
MACD1_HUMAN	MACROD1	ADP-ribose glycohydrolase MACROD1	1.932e-45	0.36
MACD2_HUMAN	MACROD2	ADP-ribose glycohydrolase MACROD2	1.932e-45	0.36
SYS_ECOLI	serS	Serine--tRNA ligase	1.018e-44	0.36
HSP7C_BOVIN	HSPA8	Heat shock cognate 71 kDa protein	2.49e-44	0.35
WALK_STAAU	walK	Sensor protein kinase WalK	2.49e-44	0.35
P2RX5_RAT	P2rx5	P2X purinoceptor 5	3.34e-44	0.37
P2RX6_RAT	P2rx6	P2X purinoceptor 6	3.34e-44	0.37
SETD2_HUMAN	SETD2	Histone-lysine N-methyltransferase SETD2	3.774e-44	0.35
METK2_RAT	Mat2a	S-adenosylmethionine synthase isoform type-2	1.17e-43	0.35
MSHC_MYCTU	mshC	L-cysteine:1D-myo-inositol 2-amino-2-deoxy-alpha-D-glucopyranoside ligase	4.275e-43	0.34
ENPP1_RAT	Enpp1	Ectonucleotide pyrophosphatase/phosphodiesterase family member 1	1.221e-42	0.35
SYD_ECOLI	aspS	Aspartate--tRNA ligase	1.713e-41	0.33
KITH_RAT	Tk1	Thymidine kinase, cytosolic	1.84e-41	0.36
Q4VQ11_PIG		Adenosine receptor A1	3.115e-41	0.48
Q9HWG3_PSEAE	pchD	Pyochelin biosynthesis protein PchD	5.512e-41	0.33
P2RX1_HUMAN	P2RX1	P2X purinoceptor 1	3.409e-40	0.37
HARS1_HUMAN	HARS1	Histidine--tRNA ligase, cytoplasmic	4.451e-40	0.32
ISPE_ECOLI	ispE	4-diphosphocytidyl-2-C-methyl-D-erythritol kinase	6.244e-40	0.32
UBA7_HUMAN	UBA7	Ubiquitin-like modifier-activating enzyme 7	1.551e-39	0.31
RN5A_HUMAN	RNASEL	2-5A-dependent ribonuclease	1.921e-39	0.31
SYY_ECOLI	tyrS	Tyrosine--tRNA ligase	4.474e-39	0.31
Q8T6J6_PLAFA	ompdc	Orotidine 5'-monophosphate decarboxylase	5.459e-39	0.31
P2Y11_HUMAN	P2RY11	P2Y purinoceptor 11	1.078e-38	0.35
BIRA_ECOLI	birA	Bifunctional ligase/repressor BirA	1.708e-37	0.3
IUNH_CRIFA	IUNH	Inosine-uridine preferring nucleoside hydrolase	1.906e-37	0.39
O15727_TRYBB		Inosine-adenosine-guanosine-nucleoside hydrolase	1.906e-37	0.39
P2RY2_RAT	P2ry2	P2Y purinoceptor 2	7.142e-37	0.29
KITH_HHV1	TK	Thymidine kinase	9.103e-37	0.4
UL97_HCMVA	UL97	Serine/threonine protein kinase UL97	1.195e-36	0.29
GGTA1_BOVIN	GGTA1	N-acetyllactosaminide alpha-1,3-galactosyltransferase	6.145e-36	0.28
Q8KHJ3_NEIME	lgtC	Alpha 1,4 galactosyltransferase	6.145e-36	0.28
S29A1_RAT	Slc29a1	Equilibrative nucleoside transporter 1	7.436e-36	0.45
METK1_RAT	Mat1a	S-adenosylmethionine synthase isoform type-1	7.983e-36	0.3
POLG_POL1M		Genome polyprotein	1.097e-35	0.28
KITH_VZVD	TK	Thymidine kinase	1.826e-35	0.4
PSA_HUMAN	NPEPPS	Puromycin-sensitive aminopeptidase	1.869e-35	0.41
ADA_MOUSE	Ada	Adenosine deaminase	4.357e-35	0.44
GPR17_HUMAN	GPR17	Uracil nucleotide/cysteinyl leukotriene receptor	9.999e-35	0.38
KITH_HUMAN	TK1	Thymidine kinase, cytosolic	2.956e-34	0.41
PARG_BOVIN	PARG	Poly(ADP-ribose) glycohydrolase	3.031e-33	0.33
DNMT1_HUMAN	DNMT1	DNA (cytosine-5)-methyltransferase 1	2.679e-31	0.49
P96884_MYCTO	birA	BirA bifunctional protein	3.945e-31	0.31
KITH_HHV1S	TK	Thymidine kinase	5.612e-31	0.4
Q6L709_HHV2	TK	Thymidine kinase	5.706e-31	0.31
ITPR1_RAT	Itpr1	Inositol 1,4,5-trisphosphate receptor type 1	8.138e-31	0.34
ANM7_HUMAN	PRMT7	Protein arginine N-methyltransferase 7	1.538e-30	0.38
SYIC_HUMAN	IARS1	Isoleucine--tRNA ligase, cytoplasmic	5.243e-30	0.35
PARP1_MOUSE	Parp1	Poly [ADP-ribose] polymerase 1	3.076e-29	0.36
ADA_HUMAN	ADA	Adenosine deaminase	6.899e-29	0.49
Q3ZDS5_9HEPC		NS5B	1.162e-28	0.35
AA2AR_MOUSE	Adora2a	Adenosine receptor A2a	8.764e-28	0.32
SYL_ECOLI	leuS	Leucine--tRNA ligase	1.143e-27	0.34
AMPD1_RABIT	AMPD1	AMP deaminase 1	2.164e-27	0.34
IMDH2_HUMAN	IMPDH2	Inosine-5'-monophosphate dehydrogenase 2	1.251e-26	0.51
SAHH_PLAF7		Adenosylhomocysteinase	1.492e-26	0.3
RNAS1_HUMAN	RNASE1	Ribonuclease pancreatic	7.394e-26	0.32
RNAS2_HUMAN	RNASE2	Non-secretory ribonuclease	7.394e-26	0.32
P2RY6_RAT	P2ry6	P2Y purinoceptor 6	1.581e-25	0.29
UBA6_HUMAN	UBA6	Ubiquitin-like modifier-activating enzyme 6	1.971e-25	0.31
RN5A_MOUSE	Rnasel	2-5A-dependent ribonuclease	2.258e-25	0.31
SUV91_HUMAN	SUV39H1	Histone-lysine N-methyltransferase SUV39H1	5.066e-25	0.39
CDK12_HUMAN	CDK12	Cyclin-dependent kinase 12	2.728e-24	0.3
P2RX4_MOUSE	P2rx4	P2X purinoceptor 4	1.247e-23	0.37
AA1R_BOVIN	ADORA1	Adenosine receptor A1	1.26e-23	0.53
KITH_VZVO	TK	Thymidine kinase	2.063e-23	0.29
AA2AR_CAVPO	ADORA2A	Adenosine receptor A2a	6.39e-23	0.53
NNMT_HUMAN	NNMT	Nicotinamide N-methyltransferase	1.194e-22	0.29
SETD7_HUMAN	SETD7	Histone-lysine N-methyltransferase SETD7	1.479e-21	0.36
SYI_ECOLI	ileS	Isoleucine--tRNA ligase	2.067e-21	0.34
BPL1_HUMAN	HLCS	Biotin--protein ligase	3.263e-21	0.3
PYGM_RABIT	PYGM	Glycogen phosphorylase, muscle form	3.953e-21	0.46
ANM1_HUMAN	PRMT1	Protein arginine N-methyltransferase 1	4.736e-21	0.39
PARG_HUMAN	PARG	Poly(ADP-ribose) glycohydrolase	1.194e-20	0.33
SAHH_RAT	Ahcy	Adenosylhomocysteinase	1.61e-20	0.35
P2RX4_RAT	P2rx4	P2X purinoceptor 4	1.621e-20	0.37
PANC_MYCTU	panC	Pantothenate synthetase	2.42e-20	0.36
HPRT_HUMAN	HPRT1	Hypoxanthine-guanine phosphoribosyltransferase	3.158e-20	0.52
P2RX1_RAT	P2rx1	P2X purinoceptor 1	7.665e-20	0.44
FIMH_ECOLI	fimH	Type 1 fimbrin D-mannose specific adhesin	1.556e-18	0.33
ADCY5_RAT	Adcy5	Adenylate cyclase type 5	2.757e-18	0.35
Q8TA74_HEMPU		Ryanodine receptor	2.898e-18	0.29
SYMC_HUMAN	MARS1	Methionine--tRNA ligase, cytoplasmic	6.377e-18	0.35
TYPH_HUMAN	TYMP	Thymidine phosphorylase	9.672e-18	0.39
PLCG1_HUMAN	PLCG1	1-phosphatidylinositol 4,5-bisphosphate phosphodiesterase gamma-1	1.701e-17	0.37
DCAM_RAT	Amd1	S-adenosylmethionine decarboxylase proenzyme	1.11e-16	0.4
ENPP1_HUMAN	ENPP1	Ectonucleotide pyrophosphatase/phosphodiesterase family member 1	1.11e-16	0.38
RAC1_HUMAN	RAC1	Ras-related C3 botulinum toxin substrate 1	2.22e-16	0.49
KITM_HUMAN	TK2	Thymidine kinase 2, mitochondrial	7.772e-16	0.3
P2RX4_HUMAN	P2RX4	P2X purinoceptor 4	7.772e-16	0.37
EZH1_HUMAN	EZH1	Histone-lysine N-methyltransferase EZH1	1.776e-15	0.39
RAB7A_HUMAN	RAB7A	Ras-related protein Rab-7a	1.998e-15	0.49
CDC42_HUMAN	CDC42	Cell division control protein 42 homolog	3.109e-15	0.49
B4GT1_BOVIN	B4GALT1	Beta-1,4-galactosyltransferase 1	5.329e-15	0.28
PUR9_HUMAN	ATIC	Bifunctional purine biosynthesis protein PURH	8.549e-15	0.47
TPMT_HUMAN	TPMT	Thiopurine S-methyltransferase	1.799e-14	0.36
AA1R_MOUSE	Adora1	Adenosine receptor A1	4.496e-14	0.48
PUR6_CHICK	AIRC	Multifunctional protein ADE2	9.504e-14	0.3
A0A0E7NXW5_STAAU	birA	Bifunctional ligase/repressor BirA	1.318e-13	0.3
SYTC_HUMAN	TARS1	Threonine--tRNA ligase 1, cytoplasmic	2.337e-13	0.35
TOP1_HUMAN	TOP1	DNA topoisomerase 1	2.541e-13	0.32
HPPK_ECOLI	folK	2-amino-4-hydroxy-6-hydroxymethyldihydropteridine pyrophosphokinase	2.819e-13	0.37
DPOG1_HUMAN	POLG	DNA polymerase subunit gamma-1	2.98e-13	0.36
PYRF_METTH	pyrF	Orotidine 5'-phosphate decarboxylase	3.471e-13	0.32
AA3R_MOUSE	Adora3	Adenosine receptor A3	2.002e-12	0.32
CD69_HUMAN	CD69	Early activation antigen CD69	3.144e-12	0.3
KLRBA_RAT	Klrb1a	Killer cell lectin-like receptor subfamily B member 1A	3.144e-12	0.3
E1BN64_BOVIN	PDE3B	Phosphodiesterase	3.974e-12	0.41
SAHH_MOUSE	Ahcy	Adenosylhomocysteinase	5.639e-12	0.32
P2RY2_MOUSE	P2ry2	P2Y purinoceptor 2	5.743e-12	0.29
TMIG3_HUMAN	TMIGD3	Transmembrane domain-containing protein TMIGD3	1.07e-11	0.37
IF4E_HUMAN	EIF4E	Eukaryotic translation initiation factor 4E	1.454e-11	0.34
CCNK_HUMAN	CCNK	Cyclin-K	3.928e-11	0.3
PDCD4_HUMAN	PDCD4	Programmed cell death protein 4	6.106e-11	0.37
DCPS_HUMAN	DCPS	m7GpppX diphosphatase	6.573e-11	0.47
ADH1A_HUMAN	ADH1A	Alcohol dehydrogenase 1A	9.856e-11	0.29
KMT2A_HUMAN	KMT2A	Histone-lysine N-methyltransferase 2A	1.063e-10	0.39
P2RY1_HUMAN	P2RY1	P2Y purinoceptor 1	1.282e-10	0.39
PNPH_HUMAN	PNP	Purine nucleoside phosphorylase	1.433e-10	0.47
EHMT1_HUMAN	EHMT1	Histone-lysine N-methyltransferase EHMT1	1.71e-09	0.39
Q72547_9HIV1	pol	Reverse transcriptase/RNaseH	2.31e-09	0.4
DPOLA_HUMAN	POLA1	DNA polymerase alpha catalytic subunit	2.888e-09	0.42
P2RX2_RAT	P2rx2	P2X purinoceptor 2	3.106e-09	0.37
INMT_HUMAN	INMT	Indolethylamine N-methyltransferase	7.438e-09	0.39
PYGM_HUMAN	PYGM	Glycogen phosphorylase, muscle form	1.277e-08	0.43
ADK_RAT	Adk	Adenosine kinase	2.342e-08	0.4
PARG_RAT	Parg	Poly(ADP-ribose) glycohydrolase	2.354e-08	0.33
O39930_9HEPC	NS5b	RNA-directed RNA polymerase	3.173e-08	0.36
I6YFP0_MYCTU	birA	Possible bifunctional protein BirA: biotin operon repressor + biotin--[acetyl-CoA-carboxylase] synthetase (Biotin--protein ligase)	8.775e-08	0.3
IL6_HUMAN	IL6	Interleukin-6	1.511e-07	0.29
5NTD_RAT	Nt5e	5'-nucleotidase	1.845e-07	0.35
Q9Y0I0_9TRYP	AT1	Adenosine transporter 1	2.232e-07	0.33
5NTD_HUMAN	NT5E	5'-nucleotidase	2.653e-07	0.35
P2Y12_RAT	P2ry12	P2Y purinoceptor 12	3.765e-07	0.37
SYT_YERPE	thrS	Threonine--tRNA ligase	4.817e-07	0.35
HS71A_HUMAN	HSPA1A	Heat shock 70 kDa protein 1A	5.552e-07	0.35
EZH2_HUMAN	EZH2	Histone-lysine N-methyltransferase EZH2	6.31e-07	0.39
KTHY_MYCTU	tmk	Thymidylate kinase	9.781e-07	0.29
ENPL_CANLF	HSP90B1	Endoplasmin	2.131e-06	0.35
MAT1_HUMAN	MNAT1	CDK-activating kinase assembly factor MAT1	2.631e-06	0.3
GRK1_HUMAN	GRK1	Rhodopsin kinase GRK1	4.064e-06	0.37
Q03732_HBV	HBcAg	Capsid protein	4.478e-06	0.32
DPOLB_HUMAN	POLB	DNA polymerase beta	4.729e-06	0.36
OGT1_HUMAN	OGT	UDP-N-acetylglucosamine--peptide N-acetylglucosaminyltransferase 110 kDa subunit	5.463e-06	0.28
PNPH_RAT	Pnp	Purine nucleoside phosphorylase	5.463e-06	0.28
SMYD2_HUMAN	SMYD2	N-lysine methyltransferase SMYD2	9.975e-06	0.39
FIMH_ECOLI	fimH	Type 1 fimbrin D-mannose specific adhesin	3.574e-151	0.49
B4EH87_BURCJ		Lectin	1.595e-62	0.49
LEG4_HUMAN	LGALS4	Galectin-4	3.035e-59	0.35
LEG8_HUMAN	LGALS8	Galectin-8	3.035e-59	0.35
PYGB_HUMAN	PYGB	Glycogen phosphorylase, brain form	6.657e-50	0.32
SC5A1_RAT	Slc5a1	Sodium/glucose cotransporter 1	3.116e-48	0.32
KLRBA_RAT	Klrb1a	Killer cell lectin-like receptor subfamily B member 1A	3.895e-46	0.3
CXB2_HUMAN	GJB2	Gap junction beta-2 protein	1.353e-43	0.35
FAS_CHICK	FASN	Fatty acid synthase	1.122e-42	0.34
S28A3_HUMAN	SLC28A3	Solute carrier family 28 member 3	2.707e-37	0.3
MALX3_YEAST	IMA1	Oligo-1,6-glucosidase IMA1	3.555e-33	0.34
PYGM_RABIT	PYGM	Glycogen phosphorylase, muscle form	3.838e-31	0.33
FGF1_HUMAN	FGF1	Fibroblast growth factor 1	2.961e-29	0.38
B4GT1_BOVIN	B4GALT1	Beta-1,4-galactosyltransferase 1	4.38e-29	0.28
TYRO_HUMAN	TYR	Tyrosinase	3.185e-28	0.36
SC5A2_HUMAN	SLC5A2	Sodium/glucose cotransporter 2	4.783e-28	0.36
TREA_BOMMO		Trehalase	4.179e-25	0.31
HEXB_HUMAN	HEXB	Beta-hexosaminidase subunit beta	9.719e-24	0.29
FGF2_HUMAN	FGF2	Fibroblast growth factor 2	1.311e-23	0.38
SC5A2_RAT	Slc5a2	Sodium/glucose cotransporter 2	3.633e-23	0.32
SC5A1_HUMAN	SLC5A1	Sodium/glucose cotransporter 1	8.282e-23	0.34
AMYP_HUMAN	AMY2A	Pancreatic alpha-amylase	1.039e-18	0.3
HEXA_HUMAN	HEXA	Beta-hexosaminidase subunit alpha	2.139e-18	0.29
B4GT1_HUMAN	B4GALT1	Beta-1,4-galactosyltransferase 1	3.615e-18	0.29
GDE_RABIT	AGL	Glycogen debranching enzyme	4.666e-18	0.4
VEGFA_HUMAN	VEGFA	Vascular endothelial growth factor A	3.105e-17	0.38
IL2_HUMAN	IL2	Interleukin-2	1.11e-16	0.34
LEG3_HUMAN	LGALS3	Galectin-3	3.73e-14	0.35
SUIS_HUMAN	SI	Sucrase-isomaltase, intestinal	1.232e-12	0.33
CD69_HUMAN	CD69	Early activation antigen CD69	7.838e-12	0.29
O96394_LEIAM		Arginase	1.689e-10	0.35
AL1B1_HUMAN	ALDH1B1	Aldehyde dehydrogenase X, mitochondrial	2.368e-10	0.3
AL1A2_HUMAN	ALDH1A2	Retinal dehydrogenase 2	1.231e-09	0.3
LYAG_RAT	Gaa	Lysosomal alpha-glucosidase	1.887e-09	0.4
SC5A4_HUMAN	SLC5A4	Solute carrier family 5 member 4	2.216e-09	0.34
FABH_ECOLI	fabH	3-oxoacyl-[acyl-carrier-protein] synthase 3	3.377e-09	0.35
RASH_HUMAN	HRAS	GTPase HRas	2.233e-08	0.31
ADRB2_RAT	Adrb2	Beta-2 adrenergic receptor	4.432e-08	0.31
PDIA1_HUMAN	P4HB	Protein disulfide-isomerase	1.38e-07	0.35
BIP_HUMAN	HSPA5	Endoplasmic reticulum chaperone BiP	2.362e-07	0.29
ERAP1_HUMAN	ERAP1	Endoplasmic reticulum aminopeptidase 1	3.748e-07	0.4
MGA_HUMAN	MGAM	Maltase-glucoamylase, intestinal	8.343e-07	0.33
LEG9_HUMAN	LGALS9	Galectin-9	1.003e-06	0.3
CAH13_HUMAN	CA13	Carbonic anhydrase 13	1.041e-06	0.39
PYGM_HUMAN	PYGM	Glycogen phosphorylase, muscle form	2.465e-06	0.32
CAH12_HUMAN	CA12	Carbonic anhydrase 12	4.446e-06	0.39
PPO2_AGABI	PPO2	Polyphenol oxidase 2	5.843e-06	0.35
IL5_MOUSE	Il5	Interleukin-5	9.96e-06	0.3
SC5A2_HUMAN	SLC5A2	Sodium/glucose cotransporter 2	6.056e-236	0.68
FIMH_ECOLI	fimH	Type 1 fimbrin D-mannose specific adhesin	3.797e-211	0.66
SC5A4_HUMAN	SLC5A4	Solute carrier family 5 member 4	3.953e-108	0.65
SC5A1_HUMAN	SLC5A1	Sodium/glucose cotransporter 1	6.252e-100	0.65
B4EH87_BURCJ		Lectin	5.929e-81	0.47
PYGM_RABIT	PYGM	Glycogen phosphorylase, muscle form	6.8e-76	0.38
ADOK_MYCTO	adoK	Adenosine kinase	1.61e-72	0.34
SC5A1_RAT	Slc5a1	Sodium/glucose cotransporter 1	3.544e-69	0.48
LEG4_HUMAN	LGALS4	Galectin-4	1.185e-59	0.35
LEG8_HUMAN	LGALS8	Galectin-8	1.185e-59	0.35
B4GT1_BOVIN	B4GALT1	Beta-1,4-galactosyltransferase 1	3.134e-54	0.39
S28A3_HUMAN	SLC28A3	Solute carrier family 28 member 3	1.136e-50	0.4
SC5A2_RAT	Slc5a2	Sodium/glucose cotransporter 2	2.747e-46	0.42
CDD_MOUSE	Cda	Cytidine deaminase	5.124e-46	0.32
FAS_CHICK	FASN	Fatty acid synthase	1.148e-44	0.35
LEG3_HUMAN	LGALS3	Galectin-3	1.686e-44	0.4
CXB2_HUMAN	GJB2	Gap junction beta-2 protein	8.654e-43	0.34
GGTA1_PIG	GGTA1	N-acetyllactosaminide alpha-1,3-galactosyltransferase	5.166e-42	0.33
LEG9_HUMAN	LGALS9	Galectin-9	1.153e-40	0.4
RASN_HUMAN	NRAS	GTPase NRas	1.474e-39	0.31
GOB1_BRUMA		Trehalose-phosphatase	2.57e-39	0.31
AMYP_HUMAN	AMY2A	Pancreatic alpha-amylase	4.28e-38	0.33
TYRO_HUMAN	TYR	Tyrosinase	5.014e-38	0.49
ADK_TOXGO	AK	Adenosine kinase	1.199e-36	0.38
S28A2_RAT	Slc28a2	Sodium/nucleoside cotransporter 2	6.705e-36	0.28
MALX3_YEAST	IMA1	Oligo-1,6-glucosidase IMA1	7.68e-34	0.36
S28A2_HUMAN	SLC28A2	Sodium/nucleoside cotransporter 2	1.624e-33	0.33
FGF1_HUMAN	FGF1	Fibroblast growth factor 1	9.181e-33	0.45
S29A1_HUMAN	SLC29A1	Equilibrative nucleoside transporter 1	3.395e-28	0.36
SC5AB_HUMAN	SLC5A11	Sodium/myo-inositol cotransporter 2	5.245e-27	0.33
ADK_HUMAN	ADK	Adenosine kinase	1.682e-26	0.32
FGF2_HUMAN	FGF2	Fibroblast growth factor 2	2.003e-26	0.45
ADA_MOUSE	Ada	Adenosine deaminase	5.827e-26	0.32
IL2_HUMAN	IL2	Interleukin-2	6.015e-26	0.38
S29A1_RAT	Slc29a1	Equilibrative nucleoside transporter 1	6.731e-25	0.31
MANBA_HUMAN	MANBA	Beta-mannosidase	2.962e-24	0.3
AA3R_RABIT	ADORA3	Adenosine receptor A3	6.439e-24	0.31
CDD_HUMAN	CDA	Cytidine deaminase	1.079e-23	0.32
LEG7_HUMAN	LGALS7; LGALS7B	Galectin-7	2.706e-23	0.33
HEXB_HUMAN	HEXB	Beta-hexosaminidase subunit beta	2.847e-23	0.29
AA1R_RABIT	ADORA1	Adenosine receptor A1	4.608e-23	0.31
KLRBA_RAT	Klrb1a	Killer cell lectin-like receptor subfamily B member 1A	1.739e-22	0.28
TOP1_MOUSE	Top1	DNA topoisomerase 1	2.184e-21	0.34
P2Y14_HUMAN	P2RY14	P2Y purinoceptor 14	9.436e-21	0.32
B4GT1_HUMAN	B4GALT1	Beta-1,4-galactosyltransferase 1	2.755e-20	0.32
VEGFA_HUMAN	VEGFA	Vascular endothelial growth factor A	2.86e-19	0.45
GLCM_BOVIN	GBA	Lysosomal acid glucosylceramidase	3.334e-18	0.29
HEXA_HUMAN	HEXA	Beta-hexosaminidase subunit alpha	4.879e-18	0.29
GDE_RABIT	AGL	Glycogen debranching enzyme	1.106e-17	0.39
Q9GPQ4_TRYVI		IAG-nucleoside hydrolase	1.11e-16	0.32
ADRB1_PIG	ADRB1	Beta-1 adrenergic receptor	3.331e-16	0.3
LEG1_HUMAN	LGALS1	Galectin-1	1.221e-15	0.34
AA1R_RAT	Adora1	Adenosine receptor A1	4.441e-15	0.36
AA1R_CHICK	ADORA1	Adenosine receptor A1	6.883e-15	0.32
AMY1A_HUMAN	AMY1A	Alpha-amylase 1	7.438e-15	0.28
CAH12_HUMAN	CA12	Carbonic anhydrase 12	1.132e-14	0.49
CAH9_HUMAN	CA9	Carbonic anhydrase 9	2.486e-13	0.49
HSP7C_HUMAN	HSPA8	Heat shock cognate 71 kDa protein	5.859e-13	0.29
AL1B1_HUMAN	ALDH1B1	Aldehyde dehydrogenase X, mitochondrial	6.075e-13	0.38
P94451_GEOSE		Alpha-amylase	6.108e-13	0.28
Q77YF8_HV1H2	rev	Protein Rev	6.449e-13	0.28
CAH14_HUMAN	CA14	Carbonic anhydrase 14	1.997e-12	0.38
SUIS_HUMAN	SI	Sucrase-isomaltase, intestinal	2.019e-12	0.33
AL1A2_HUMAN	ALDH1A2	Retinal dehydrogenase 2	4.913e-12	0.38
LYAG_RAT	Gaa	Lysosomal alpha-glucosidase	6.144e-12	0.39
PDIA1_HUMAN	P4HB	Protein disulfide-isomerase	2.533e-11	0.38
O96394_LEIAM		Arginase	6.106e-11	0.37
CAH1_HUMAN	CA1	Carbonic anhydrase 1	1.027e-10	0.49
ADRB2_RAT	Adrb2	Beta-2 adrenergic receptor	1.819e-09	0.37
ADA_HUMAN	ADA	Adenosine deaminase	1.847e-09	0.3
RASH_HUMAN	HRAS	GTPase HRas	2.628e-09	0.35
PDCD4_HUMAN	PDCD4	Programmed cell death protein 4	3.025e-09	0.31
FABH_ECOLI	fabH	3-oxoacyl-[acyl-carrier-protein] synthase 3	4.844e-09	0.34
ERAP1_HUMAN	ERAP1	Endoplasmic reticulum aminopeptidase 1	6.852e-09	0.5
CAH2_HUMAN	CA2	Carbonic anhydrase 2	7.095e-09	0.4
P2RY6_HUMAN	P2RY6	P2Y purinoceptor 6	8.43e-09	0.31
CAH13_HUMAN	CA13	Carbonic anhydrase 13	2.335e-08	0.49
AA1R_CAVPO	ADORA1	Adenosine receptor A1	5.943e-08	0.35
PPO2_AGABI	PPO2	Polyphenol oxidase 2	6.731e-08	0.42
AA2AR_RAT	Adora2a	Adenosine receptor A2a	1.079e-07	0.36
IL6_HUMAN	IL6	Interleukin-6	1.595e-07	0.29
BIP_HUMAN	HSPA5	Endoplasmic reticulum chaperone BiP	3.083e-07	0.28
IL5_MOUSE	Il5	Interleukin-5	4.426e-07	0.38
ADA_BOVIN	ADA	Adenosine deaminase	4.653e-07	0.32
AA3R_RAT	Adora3	Adenosine receptor A3	5.489e-07	0.33
MRP2_RAT	Abcc2	Canalicular multispecific organic anion transporter 1	8.06e-07	0.3
TNNC1_HUMAN	TNNC1	Troponin C, slow skeletal and cardiac muscles	1.143e-06	0.43
TNNI3_HUMAN	TNNI3	Troponin I, cardiac muscle	1.143e-06	0.43
TNNT2_HUMAN	TNNT2	Troponin T, cardiac muscle	1.143e-06	0.43
MGA_HUMAN	MGAM	Maltase-glucoamylase, intestinal	2.185e-06	0.33
ALDR_RAT	Akr1b1	Aldo-keto reductase family 1 member B1	2.238e-06	0.47
AA2AR_CAVPO	ADORA2A	Adenosine receptor A2a	2.741e-06	0.28
CAH7_HUMAN	CA7	Carbonic anhydrase 7	3.188e-06	0.49
TOP1_HUMAN	TOP1	DNA topoisomerase 1	3.499e-06	0.34
P2RY4_HUMAN	P2RY4	P2Y purinoceptor 4	3.933e-06	0.31
PYGM_HUMAN	PYGM	Glycogen phosphorylase, muscle form	4.275e-06	0.3
HPSE_HUMAN	HPSE	Heparanase	6.796e-06	0.45
HXK2_HUMAN	HK2	Hexokinase-2	6.965e-06	0.32
SYYC_HUMAN	YARS1	Tyrosine--tRNA ligase, cytoplasmic	7.294e-06	0.3
P2RY6_HUMAN	P2RY6	P2Y purinoceptor 6	1.141e-154	0.42
P2RY2_HUMAN	P2RY2	P2Y purinoceptor 2	2.088e-144	0.42
P2Y14_HUMAN	P2RY14	P2Y purinoceptor 14	8.813e-131	0.45
DNPH1_HUMAN	DNPH1	2'-deoxynucleoside 5'-phosphate N-hydrolase 1	1.142e-119	0.38
DNPH1_RAT	Dnph1	2'-deoxynucleoside 5'-phosphate N-hydrolase 1	8.178e-118	0.38
P2RY4_HUMAN	P2RY4	P2Y purinoceptor 4	8.131e-108	0.44
MPRI_HUMAN	IGF2R	Cation-independent mannose-6-phosphate receptor	3.737e-106	0.61
IF4E_MOUSE	Eif4e	Eukaryotic translation initiation factor 4E	4.672e-100	0.39
PUR6_CHICK	AIRC	Multifunctional protein ADE2	5.605e-93	0.46
PYRF_METTH	pyrF	Orotidine 5'-phosphate decarboxylase	8.862e-79	0.45
NAGA_HUMAN	AMDHD2	N-acetylglucosamine-6-phosphate deacetylase	1.397e-77	0.62
ITPR1_RAT	Itpr1	Inositol 1,4,5-trisphosphate receptor type 1	6.66e-72	0.58
P2RY1_RAT	P2ry1	P2Y purinoceptor 1	5.357e-68	0.33
TYSY_LACCA	thyA	Thymidylate synthase	6.992e-67	0.44
AMPD1_RABIT	AMPD1	AMP deaminase 1	1.775e-65	0.42
PYRF_YEAST	URA3	Orotidine 5'-phosphate decarboxylase	3.799e-64	0.44
ITPR3_BOVIN	ITPR3	Inositol 1,4,5-trisphosphate receptor type 3	1.754e-63	0.33
UMPS_HUMAN	UMPS	Uridine 5'-monophosphate synthase	2.833e-63	0.43
P2RY4_RAT	P2ry4	P2Y purinoceptor 4	4.542e-61	0.35
Q8T6J6_PLAFA	ompdc	Orotidine 5'-monophosphate decarboxylase	7.269e-55	0.44
TYSY_BOVIN	TYMS	Thymidylate synthase	1.659e-51	0.36
AMPD_ARATH	AMPD	AMP deaminase	1.032e-50	0.4
RN5A_MOUSE	Rnasel	2-5A-dependent ribonuclease	2.298e-50	0.34
MACD1_HUMAN	MACROD1	ADP-ribose glycohydrolase MACROD1	2.341e-49	0.39
MACD2_HUMAN	MACROD2	ADP-ribose glycohydrolase MACROD2	2.341e-49	0.39
IF4E_RABIT	EIF4E	Eukaryotic translation initiation factor 4E	7.41e-46	0.32
P2RY2_RAT	P2ry2	P2Y purinoceptor 2	2.682e-44	0.35
TYSY_MYCTU	thyA	Thymidylate synthase ThyA	1.353e-43	0.35
ITPR3_HUMAN	ITPR3	Inositol 1,4,5-trisphosphate receptor type 3	3.124e-43	0.34
PURA2_HUMAN	ADSS2	Adenylosuccinate synthetase isozyme 2	4.747e-43	0.41
LUXS_BACSU	luxS	S-ribosylhomocysteine lyase	2.533e-42	0.33
HSP7C_BOVIN	HSPA8	Heat shock cognate 71 kDa protein	5.166e-42	0.33
IP3KA_RAT	Itpka	Inositol-trisphosphate 3-kinase A	5.166e-42	0.33
WALK_STAAU	walK	Sensor protein kinase WalK	5.166e-42	0.33
B4EH87_BURCJ		Lectin	4.519e-41	0.48
POLG_POL1M		Genome polyprotein	2.57e-39	0.31
ENPP1_RAT	Enpp1	Ectonucleotide pyrophosphatase/phosphodiesterase family member 1	6.751e-39	0.32
P2RX5_RAT	P2rx5	P2X purinoceptor 5	2.022e-38	0.33
P2RX6_RAT	P2rx6	P2X purinoceptor 6	2.022e-38	0.33
P79248_PIG		Type 1 InsP3 receptor isoform S2	2.543e-38	0.33
LPAR3_RAT	Lpar3	Lysophosphatidic acid receptor 3	4.123e-38	0.29
RN5A_HUMAN	RNASEL	2-5A-dependent ribonuclease	2.095e-36	0.29
ENTP1_BOVIN	ENTPD1	Ectonucleoside triphosphate diphosphohydrolase 1	3.875e-36	0.29
METK2_RAT	Mat2a	S-adenosylmethionine synthase isoform type-2	3.875e-36	0.29
P2RX1_HUMAN	P2RX1	P2X purinoceptor 1	4.141e-36	0.33
P2RY1_MELGA	P2RY1	P2Y purinoceptor 1	7.111e-33	0.35
P2RY6_RAT	P2ry6	P2Y purinoceptor 6	9.977e-32	0.37
THYX_MYCTU	thyX	Flavin-dependent thymidylate synthase	5.152e-29	0.35
PLCL1_RAT	Plcl1	Inactive phospholipase C-like protein 1	5.245e-27	0.33
KAD3_RAT	Ak3	GTP:AMP phosphotransferase AK3, mitochondrial	4.502e-26	0.32
ASM_HUMAN	SMPD1	Sphingomyelin phosphodiesterase	8.05e-26	0.33
ITPR1_HUMAN	ITPR1	Inositol 1,4,5-trisphosphate receptor type 1	9.885e-26	0.33
GPR17_HUMAN	GPR17	Uracil nucleotide/cysteinyl leukotriene receptor	1.01e-25	0.37
KLRBA_RAT	Klrb1a	Killer cell lectin-like receptor subfamily B member 1A	4.564e-25	0.32
RNAS1_BOVIN	RNASE1	Ribonuclease pancreatic	2.752e-23	0.3
6PGD_SHEEP	PGD	6-phosphogluconate dehydrogenase, decarboxylating	9.993e-23	0.36
KITH_RAT	Tk1	Thymidine kinase, cytosolic	2.917e-21	0.34
B4GT1_HUMAN	B4GALT1	Beta-1,4-galactosyltransferase 1	3.042e-21	0.34
P2RX4_MOUSE	P2rx4	P2X purinoceptor 4	1.385e-20	0.33
IF4E_HUMAN	EIF4E	Eukaryotic translation initiation factor 4E	1.888e-20	0.32
KAD2_RAT	Ak2	Adenylate kinase 2, mitochondrial	3.462e-20	0.32
ALDOA_RABIT	ALDOA	Fructose-bisphosphate aldolase A	4.879e-18	0.29
ALF_TRYBB	ALD	Fructose-bisphosphate aldolase, glycosomal	4.879e-18	0.29
LEG4_HUMAN	LGALS4	Galectin-4	4.879e-18	0.29
LEG8_HUMAN	LGALS8	Galectin-8	4.879e-18	0.29
P2RX4_RAT	P2rx4	P2X purinoceptor 4	6.95e-18	0.33
6PGD_HUMAN	PGD	6-phosphogluconate dehydrogenase, decarboxylating	1.394e-17	0.36
PLCG1_HUMAN	PLCG1	1-phosphatidylinositol 4,5-bisphosphate phosphodiesterase gamma-1	2.01e-17	0.41
Q38DI7_TRYB2		6-phosphogluconate dehydrogenase, decarboxylating	2.22e-16	0.36
ENPP1_HUMAN	ENPP1	Ectonucleotide pyrophosphatase/phosphodiesterase family member 1	1.643e-14	0.32
P2RY2_MOUSE	P2ry2	P2Y purinoceptor 2	2.864e-14	0.35
P2RX4_HUMAN	P2RX4	P2X purinoceptor 4	6.506e-14	0.33
LPAR2_HUMAN	LPAR2	Lysophosphatidic acid receptor 2	9.204e-14	0.33
TYSY_MOUSE	Tyms	Thymidylate synthase	1.145e-13	0.36
LPAR1_RAT	Lpar1	Lysophosphatidic acid receptor 1	1.155e-13	0.33
P2Y11_HUMAN	P2RY11	P2Y purinoceptor 11	1.463e-13	0.33
GDE_RABIT	AGL	Glycogen debranching enzyme	1.492e-13	0.3
TRPM2_HUMAN	TRPM2	Transient receptor potential cation channel subfamily M member 2	5.245e-13	0.32
P2RX1_RAT	P2rx1	P2X purinoceptor 1	7.61e-12	0.34
SIAT1_HUMAN	ST6GAL1	Beta-galactoside alpha-2,6-sialyltransferase 1	6.132e-11	0.29
RAC1_HUMAN	RAC1	Ras-related C3 botulinum toxin substrate 1	1.151e-10	0.31
PUR9_HUMAN	ATIC	Bifunctional purine biosynthesis protein PURH	1.496e-10	0.39
HXK2_HUMAN	HK2	Hexokinase-2	3.689e-10	0.29
RAB7A_HUMAN	RAB7A	Ras-related protein Rab-7a	5.269e-10	0.31
CDC42_HUMAN	CDC42	Cell division control protein 42 homolog	6.311e-10	0.31
HXK1_HUMAN	HK1	Hexokinase-1	3.624e-09	0.29
HPRT_HUMAN	HPRT1	Hypoxanthine-guanine phosphoribosyltransferase	1.703e-08	0.42
BIP_HUMAN	HSPA5	Endoplasmic reticulum chaperone BiP	1.881e-08	0.33
OGT1_HUMAN	OGT	UDP-N-acetylglucosamine--peptide N-acetylglucosaminyltransferase 110 kDa subunit	1.5e-07	0.37
KTHY_MYCTU	tmk	Thymidylate kinase	2.601e-07	0.35
BGAL_HUMAN	GLB1	Beta-galactosidase	5.217e-07	0.3
5NTD_RAT	Nt5e	5'-nucleotidase	7.127e-07	0.33
P2RY1_HUMAN	P2RY1	P2Y purinoceptor 1	1.199e-06	0.33
HS71A_HUMAN	HSPA1A	Heat shock 70 kDa protein 1A	1.253e-06	0.33
5NTD_HUMAN	NT5E	5'-nucleotidase	1.595e-06	0.31
TYSY_HUMAN	TYMS	Thymidylate synthase	1.694e-06	0.39
P2Y12_RAT	P2ry12	P2Y purinoceptor 12	1.922e-06	0.33
LPAR3_HUMAN	LPAR3	Lysophosphatidic acid receptor 3	3.037e-06	0.31
GRM6_RAT	Grm6	Metabotropic glutamate receptor 6	4.4e-06	0.3
ENPL_CANLF	HSP90B1	Endoplasmin	4.466e-06	0.33
FIMH_ECOLI	fimH	Type 1 fimbrin D-mannose specific adhesin	6.823e-06	0.48
P2RX2_RAT	P2rx2	P2X purinoceptor 2	8.539e-06	0.33
PUR6_CHICK	AIRC	Multifunctional protein ADE2	5.291e-75	0.36
MPRI_HUMAN	IGF2R	Cation-independent mannose-6-phosphate receptor	9.123e-70	0.4
TYSY_LACCA	thyA	Thymidylate synthase	7.439e-69	0.38
AMPD1_RABIT	AMPD1	AMP deaminase 1	6.425e-56	0.36
PURA2_HUMAN	ADSS2	Adenylosuccinate synthetase isozyme 2	8.376e-56	0.52
PYRF_METTH	pyrF	Orotidine 5'-phosphate decarboxylase	3.324e-53	0.36
UMPS_HUMAN	UMPS	Uridine 5'-monophosphate synthase	9.55e-53	0.36
PYRF_YEAST	URA3	Orotidine 5'-phosphate decarboxylase	5.002e-51	0.35
TYSY_BOVIN	TYMS	Thymidylate synthase	8.994e-49	0.33
NAGA_HUMAN	AMDHD2	N-acetylglucosamine-6-phosphate deacetylase	3.874e-48	0.38
DNPH1_RAT	Dnph1	2'-deoxynucleoside 5'-phosphate N-hydrolase 1	9.91e-48	0.32
DNPH1_HUMAN	DNPH1	2'-deoxynucleoside 5'-phosphate N-hydrolase 1	2.99e-46	0.32
Q8T6J6_PLAFA	ompdc	Orotidine 5'-monophosphate decarboxylase	1.651e-43	0.35
AMPD_ARATH	AMPD	AMP deaminase	1.973e-43	0.34
TYSY_MYCTU	thyA	Thymidylate synthase ThyA	9.523e-43	0.34
THYX_MYCTU	thyX	Flavin-dependent thymidylate synthase	4.615e-39	0.36
ITPR1_RAT	Itpr1	Inositol 1,4,5-trisphosphate receptor type 1	1.593e-35	0.44
6PGD_SHEEP	PGD	6-phosphogluconate dehydrogenase, decarboxylating	6.853e-24	0.38
ENPP1_RAT	Enpp1	Ectonucleotide pyrophosphatase/phosphodiesterase family member 1	4.879e-18	0.29
Q38DI7_TRYB2		6-phosphogluconate dehydrogenase, decarboxylating	2.526e-17	0.38
P2Y14_HUMAN	P2RY14	P2Y purinoceptor 14	1.11e-16	0.48
PLCG1_HUMAN	PLCG1	1-phosphatidylinositol 4,5-bisphosphate phosphodiesterase gamma-1	6.55e-15	0.33
P2RY6_HUMAN	P2RY6	P2Y purinoceptor 6	3.042e-14	0.33
P2RY6_RAT	P2ry6	P2Y purinoceptor 6	3.084e-13	0.29
IF4E_MOUSE	Eif4e	Eukaryotic translation initiation factor 4E	5.42e-13	0.3
TYSY_MOUSE	Tyms	Thymidylate synthase	7.151e-12	0.36
6PGD_HUMAN	PGD	6-phosphogluconate dehydrogenase, decarboxylating	1.25e-10	0.38
PUR9_HUMAN	ATIC	Bifunctional purine biosynthesis protein PURH	7.201e-09	0.33
P2RY2_HUMAN	P2RY2	P2Y purinoceptor 2	6.112e-08	0.38
HPRT_HUMAN	HPRT1	Hypoxanthine-guanine phosphoribosyltransferase	6.47e-07	0.33
TYSY_HUMAN	TYMS	Thymidylate synthase	1.788e-06	0.38
OGT1_HUMAN	OGT	UDP-N-acetylglucosamine--peptide N-acetylglucosaminyltransferase 110 kDa subunit	4.142e-06	0.29
5NTD_HUMAN	NT5E	5'-nucleotidase	4.596e-06	0.29
BHMT1_HUMAN	BHMT	Betaine--homocysteine S-methyltransferase 1	2.142e-125	0.59
CA2D1_MOUSE	Cacna2d1	Voltage-dependent calcium channel subunit alpha-2/delta-1	4.618e-108	0.46
FOLH1_RAT	Folh1	Glutamate carboxypeptidase 2	4.156e-103	0.57
GLN1B_ECOLI	glnA	Glutamine synthetase	8.329e-97	0.46
GRIK3_RAT	Grik3	Glutamate receptor ionotropic, kainate 3	5.622e-86	0.45
LUXS_BACSU	luxS	S-ribosylhomocysteine lyase	7.962e-82	0.4
GSH1_HUMAN	GCLC	Glutamate--cysteine ligase catalytic subunit	1.458e-70	0.39
GRM8_MOUSE	Grm8	Metabotropic glutamate receptor 8	5.596e-70	0.56
GRM6_RAT	Grm6	Metabotropic glutamate receptor 6	2.68e-69	0.56
GRM8_RAT	Grm8	Metabotropic glutamate receptor 8	1.339e-67	0.56
GSP_CRIFA	GSP	Glutathionylspermidine synthase	1.623e-67	0.4
AAA1_RAT	Slc7a10	Asc-type amino acid transporter 1	1.414e-62	0.5
ARGI1_HUMAN	ARG1	Arginase-1	1.111e-61	0.43
GGH_HUMAN	GGH	Gamma-glutamyl hydrolase	2.612e-61	0.42
NALD2_HUMAN	NAALAD2	N-acetylated-alpha-linked acidic dipeptidase 2	5.899e-61	0.44
GRIK1_HUMAN	GRIK1	Glutamate receptor ionotropic, kainate 1	6.141e-61	0.42
GSTK1_HUMAN	GSTK1	Glutathione S-transferase kappa 1	4.444e-60	0.43
GRIK1_RAT	Grik1	Glutamate receptor ionotropic, kainate 1	5.5e-58	0.45
GRM4_RAT	Grm4	Metabotropic glutamate receptor 4	1.536e-56	0.57
AMPE_HUMAN	ENPEP	Glutamyl aminopeptidase	1.327e-55	0.52
ARGI2_HUMAN	ARG2	Arginase-2, mitochondrial	2.374e-54	0.43
LGUL_YEAST	GLO1	Lactoylglutathione lyase	8.017e-54	0.31
BHMT2_HUMAN	BHMT2	S-methylmethionine--homocysteine S-methyltransferase BHMT2	1.259e-52	0.42
KYNU_HUMAN	KYNU	Kynureninase	1.851e-52	0.31
GSTA2_HUMAN	GSTA2	Glutathione S-transferase A2	4.192e-52	0.33
DHAS_HELPY	asd	Aspartate-semialdehyde dehydrogenase	2.341e-49	0.39
FOLH1_HUMAN	FOLH1	Glutamate carboxypeptidase 2	1.295e-48	0.53
GLO2_HUMAN	HAGH	Hydroxyacylglutathione hydrolase, mitochondrial	2.434e-47	0.3
GBRT_HUMAN	GABRQ	Gamma-aminobutyric acid receptor subunit theta	3.737e-47	0.38
S6A13_RAT	Slc6a13	Sodium- and chloride-dependent GABA transporter 2	3.737e-47	0.38
OTC_HUMAN	OTC	Ornithine carbamoyltransferase, mitochondrial	1.031e-46	0.37
LUXS_ECOLI	luxS	S-ribosylhomocysteine lyase	3.092e-44	0.35
LUXS_VIBCB	luxS	S-ribosylhomocysteine lyase	3.092e-44	0.35
GRIK2_HUMAN	GRIK2	Glutamate receptor ionotropic, kainate 2	1.914e-42	0.42
GSTM1_HUMAN	GSTM1	Glutathione S-transferase Mu 1	2.318e-41	0.34
GFPT1_HUMAN	GFPT1	Glutamine--fructose-6-phosphate aminotransferase [isomerizing] 1	2.704e-41	0.37
Q9I056_PSEAE	cpg2	Carboxypeptidase G2	3.61e-40	0.33
GRM8_HUMAN	GRM8	Metabotropic glutamate receptor 8	9.19e-39	0.57
LGUL_HUMAN	GLO1	Lactoylglutathione lyase	2.667e-38	0.37
LAT1_HUMAN	SLC7A5	Large neutral amino acids transporter small subunit 1	1.285e-37	0.31
TY3H_RAT	Th	Tyrosine 3-monooxygenase	1.443e-37	0.3
GLO2_BOVIN	HAGH	Hydroxyacylglutathione hydrolase, mitochondrial	1.917e-37	0.3
GRIA1_MOUSE	Gria1	Glutamate receptor 1	1.267e-36	0.3
KYNU_RAT	Kynu	Kynureninase	1.332e-36	0.29
CP4A4_RABIT	CYP4A4	Cytochrome P450 4A4	3.875e-36	0.29
GRIK2_RAT	Grik2	Glutamate receptor ionotropic, kainate 2	5.561e-35	0.45
ARGI1_RAT	Arg1	Arginase-1	7.531e-35	0.43
GRIK5_HUMAN	GRIK5	Glutamate receptor ionotropic, kainate 5	1.209e-27	0.34
S15A2_HUMAN	SLC15A2	Solute carrier family 15 member 2	5.245e-27	0.33
GRIA1_HUMAN	GRIA1	Glutamate receptor 1	1.223e-26	0.34
EAA3_HUMAN	SLC1A1	Excitatory amino acid transporter 3	1.574e-26	0.42
GRIA3_HUMAN	GRIA3	Glutamate receptor 3	6.361e-26	0.31
VGLU3_RAT	Slc17a8	Vesicular glutamate transporter 3	2.323e-25	0.41
GRIA2_RAT	Gria2	Glutamate receptor 2	1.197e-23	0.34
CBPA3_HUMAN	CPA3	Mast cell carboxypeptidase A	2.07e-23	0.38
DAPE_HAEIN	dapE	Succinyl-diaminopimelate desuccinylase	2.847e-23	0.29
GRM6_HUMAN	GRM6	Metabotropic glutamate receptor 6	1.047e-22	0.57
GABT_PIG	ABAT	4-aminobutyrate aminotransferase, mitochondrial	1.654e-22	0.36
GBRG1_RAT	Gabrg1	Gamma-aminobutyric acid receptor subunit gamma-1	4.54e-22	0.38
PHF8_HUMAN	PHF8	Histone lysine demethylase PHF8	1.358e-21	0.36
GNPAT_HUMAN	GNPAT	Dihydroxyacetone phosphate acyltransferase	1.778e-21	0.34
NOS3_BOVIN	NOS3	Nitric oxide synthase, endothelial	4.308e-20	0.42
S6A11_HUMAN	SLC6A11	Sodium- and chloride-dependent GABA transporter 3	1.575e-19	0.38
S15A1_HUMAN	SLC15A1	Solute carrier family 15 member 1	5.806e-19	0.36
NOS2_RAT	Nos2	Nitric oxide synthase, inducible	6.838e-19	0.42
TY3H_HUMAN	TH	Tyrosine 3-monooxygenase	9.803e-19	0.3
GRIA4_HUMAN	GRIA4	Glutamate receptor 4	1.533e-18	0.35
LY96_HUMAN	LY96	Lymphocyte antigen 96	3.175e-18	0.35
SO4C1_HUMAN	SLCO4C1	Solute carrier organic anion transporter family member 4C1	4.879e-18	0.29
HMDH_MESAU	HMGCR	3-hydroxy-3-methylglutaryl-coenzyme A reductase	7.088e-18	0.28
AMPN_ECOLI	pepN	Aminopeptidase N	9.056e-18	0.28
EAA4_RAT	Slc1a6	Excitatory amino acid transporter 4	1.11e-16	0.32
GSTP1_HUMAN	GSTP1	Glutathione S-transferase P	2.22e-16	0.35
NOS2_HUMAN	NOS2	Nitric oxide synthase, inducible	7.772e-16	0.43
ACEA_CANAX	ICL1	Isocitrate lyase	1.332e-15	0.3
NOD1_HUMAN	NOD1	Nucleotide-binding oligomerization domain-containing protein 1	4.219e-15	0.39
GRIA2_HUMAN	GRIA2	Glutamate receptor 2	1.91e-14	0.34
GRIK3_HUMAN	GRIK3	Glutamate receptor ionotropic, kainate 3	2.198e-14	0.34
GRIA3_RAT	Gria3	Glutamate receptor 3	3.075e-14	0.38
NOS1_MOUSE	Nos1	Nitric oxide synthase, brain	5.529e-14	0.39
VANX_ENTFC	vanX	D-alanyl-D-alanine dipeptidase	6.108e-13	0.28
S22A6_MOUSE	Slc22a6	Solute carrier family 22 member 6	7.228e-13	0.38
NMDE1_RAT	Grin2a	Glutamate receptor ionotropic, NMDA 2A	1.239e-12	0.46
Q6RY99_RAT		Tetraspanin	2.492e-12	0.33
GRM4_HUMAN	GRM4	Metabotropic glutamate receptor 4	6.649e-12	0.57
KIF11_HUMAN	KIF11	Kinesin-like protein KIF11	1.145e-11	0.41
LKHA4_HUMAN	LTA4H	Leukotriene A-4 hydrolase	1.62e-11	0.43
BODG_HUMAN	BBOX1	Gamma-butyrobetaine dioxygenase	1.71e-11	0.41
AMPB_HUMAN	RNPEP	Aminopeptidase B	3.542e-11	0.3
NOS2_MOUSE	Nos2	Nitric oxide synthase, inducible	5.578e-11	0.42
AMPN_PIG	ANPEP	Aminopeptidase N	1.123e-10	0.52
S22A6_HUMAN	SLC22A6	Solute carrier family 22 member 6	2.169e-10	0.38
PA2GC_HUMAN	PLA2G2C	Putative inactive group IIC secretory phospholipase A2	3.238e-10	0.3
GRIA1_RAT	Gria1	Glutamate receptor 1	4.125e-10	0.32
DDAH1_HUMAN	DDAH1	N(G),N(G)-dimethylarginine dimethylaminohydrolase 1	4.569e-10	0.36
NOS1_HUMAN	NOS1	Nitric oxide synthase, brain	9.104e-10	0.42
KDM2A_HUMAN	KDM2A	Lysine-specific demethylase 2A	9.283e-10	0.36
Q9Z1J7_RAT	Slc1a5	Amino acid transporter	9.46e-10	0.28
NOS3_HUMAN	NOS3	Nitric oxide synthase, endothelial	2.094e-09	0.42
S6A11_MOUSE	Slc6a11	Sodium- and chloride-dependent GABA transporter 3	5.342e-09	0.38
GSTA1_HUMAN	GSTA1	Glutathione S-transferase A1	7.167e-09	0.33
NOS1_RAT	Nos1	Nitric oxide synthase, brain	1.343e-08	0.42
KDM4E_HUMAN	KDM4E	Lysine-specific demethylase 4E	4.187e-08	0.36
DCOR_RAT	Odc1	Ornithine decarboxylase	6.381e-08	0.31
DCOR_HUMAN	ODC1	Ornithine decarboxylase	7.964e-08	0.29
GABR2_HUMAN	GABBR2	Gamma-aminobutyric acid type B receptor subunit 2	9.926e-08	0.38
AMPB_RAT	Rnpep	Aminopeptidase B	1.155e-07	0.31
GABR1_HUMAN	GABBR1	Gamma-aminobutyric acid type B receptor subunit 1	1.755e-07	0.38
GBRR1_HUMAN	GABRR1	Gamma-aminobutyric acid receptor subunit rho-1	1.132e-06	0.38
CQSS_VIBCH	cqsS	CAI-1 autoinducer sensor kinase/phosphatase CqsS	1.166e-06	0.28
KDM5C_HUMAN	KDM5C	Lysine-specific demethylase 5C	1.305e-06	0.36
MRP2_RAT	Abcc2	Canalicular multispecific organic anion transporter 1	1.88e-06	0.28
EAA2_HUMAN	SLC1A2	Excitatory amino acid transporter 2	2.611e-06	0.32
GRM2_RAT	Grm2	Metabotropic glutamate receptor 2	3.71e-06	0.64
S22A8_HUMAN	SLC22A8	Solute carrier family 22 member 8	4.586e-06	0.3
PTPRA_HUMAN	PTPRA	Receptor-type tyrosine-protein phosphatase alpha	7.446e-06	0.32
GABR2_RAT	Gabbr2	Gamma-aminobutyric acid type B receptor subunit 2	8.201e-06	0.38
PCSK6_HUMAN	PCSK6	Proprotein convertase subtilisin/kexin type 6	8.472e-06	0.32
BHMT1_HUMAN	BHMT	Betaine--homocysteine S-methyltransferase 1	2.142e-125	0.59
CA2D1_MOUSE	Cacna2d1	Voltage-dependent calcium channel subunit alpha-2/delta-1	4.618e-108	0.46
FOLH1_RAT	Folh1	Glutamate carboxypeptidase 2	4.156e-103	0.57
GLN1B_ECOLI	glnA	Glutamine synthetase	8.329e-97	0.46
GRIK3_RAT	Grik3	Glutamate receptor ionotropic, kainate 3	5.622e-86	0.45
LUXS_BACSU	luxS	S-ribosylhomocysteine lyase	7.962e-82	0.4
GSH1_HUMAN	GCLC	Glutamate--cysteine ligase catalytic subunit	1.458e-70	0.39
GRM8_MOUSE	Grm8	Metabotropic glutamate receptor 8	5.596e-70	0.56
GRM6_RAT	Grm6	Metabotropic glutamate receptor 6	2.68e-69	0.56
GRM8_RAT	Grm8	Metabotropic glutamate receptor 8	1.339e-67	0.56
GSP_CRIFA	GSP	Glutathionylspermidine synthase	1.623e-67	0.4
AAA1_RAT	Slc7a10	Asc-type amino acid transporter 1	1.414e-62	0.5
ARGI1_HUMAN	ARG1	Arginase-1	1.111e-61	0.43
GGH_HUMAN	GGH	Gamma-glutamyl hydrolase	2.612e-61	0.42
NALD2_HUMAN	NAALAD2	N-acetylated-alpha-linked acidic dipeptidase 2	5.899e-61	0.44
GRIK1_HUMAN	GRIK1	Glutamate receptor ionotropic, kainate 1	6.141e-61	0.42
GSTK1_HUMAN	GSTK1	Glutathione S-transferase kappa 1	4.444e-60	0.43
GRIK1_RAT	Grik1	Glutamate receptor ionotropic, kainate 1	5.5e-58	0.45
GRM4_RAT	Grm4	Metabotropic glutamate receptor 4	1.536e-56	0.57
AMPE_HUMAN	ENPEP	Glutamyl aminopeptidase	1.327e-55	0.52
ARGI2_HUMAN	ARG2	Arginase-2, mitochondrial	2.374e-54	0.43
LGUL_YEAST	GLO1	Lactoylglutathione lyase	8.017e-54	0.31
BHMT2_HUMAN	BHMT2	S-methylmethionine--homocysteine S-methyltransferase BHMT2	1.259e-52	0.42
KYNU_HUMAN	KYNU	Kynureninase	1.851e-52	0.31
GSTA2_HUMAN	GSTA2	Glutathione S-transferase A2	4.192e-52	0.33
DHAS_HELPY	asd	Aspartate-semialdehyde dehydrogenase	2.341e-49	0.39
FOLH1_HUMAN	FOLH1	Glutamate carboxypeptidase 2	1.295e-48	0.53
GLO2_HUMAN	HAGH	Hydroxyacylglutathione hydrolase, mitochondrial	2.434e-47	0.3
GBRT_HUMAN	GABRQ	Gamma-aminobutyric acid receptor subunit theta	3.737e-47	0.38
S6A13_RAT	Slc6a13	Sodium- and chloride-dependent GABA transporter 2	3.737e-47	0.38
OTC_HUMAN	OTC	Ornithine carbamoyltransferase, mitochondrial	1.031e-46	0.37
LUXS_ECOLI	luxS	S-ribosylhomocysteine lyase	3.092e-44	0.35
LUXS_VIBCB	luxS	S-ribosylhomocysteine lyase	3.092e-44	0.35
GRIK2_HUMAN	GRIK2	Glutamate receptor ionotropic, kainate 2	1.914e-42	0.42
GSTM1_HUMAN	GSTM1	Glutathione S-transferase Mu 1	2.318e-41	0.34
GFPT1_HUMAN	GFPT1	Glutamine--fructose-6-phosphate aminotransferase [isomerizing] 1	2.704e-41	0.37
Q9I056_PSEAE	cpg2	Carboxypeptidase G2	3.61e-40	0.33
GRM8_HUMAN	GRM8	Metabotropic glutamate receptor 8	9.19e-39	0.57
LGUL_HUMAN	GLO1	Lactoylglutathione lyase	2.667e-38	0.37
LAT1_HUMAN	SLC7A5	Large neutral amino acids transporter small subunit 1	1.285e-37	0.31
TY3H_RAT	Th	Tyrosine 3-monooxygenase	1.443e-37	0.3
GLO2_BOVIN	HAGH	Hydroxyacylglutathione hydrolase, mitochondrial	1.917e-37	0.3
GRIA1_MOUSE	Gria1	Glutamate receptor 1	1.267e-36	0.3
KYNU_RAT	Kynu	Kynureninase	1.332e-36	0.29
CP4A4_RABIT	CYP4A4	Cytochrome P450 4A4	3.875e-36	0.29
GRIK2_RAT	Grik2	Glutamate receptor ionotropic, kainate 2	5.561e-35	0.45
ARGI1_RAT	Arg1	Arginase-1	7.531e-35	0.43
GRIK5_HUMAN	GRIK5	Glutamate receptor ionotropic, kainate 5	1.209e-27	0.34
S15A2_HUMAN	SLC15A2	Solute carrier family 15 member 2	5.245e-27	0.33
GRIA1_HUMAN	GRIA1	Glutamate receptor 1	1.223e-26	0.34
EAA3_HUMAN	SLC1A1	Excitatory amino acid transporter 3	1.574e-26	0.42
GRIA3_HUMAN	GRIA3	Glutamate receptor 3	6.361e-26	0.31
VGLU3_RAT	Slc17a8	Vesicular glutamate transporter 3	2.323e-25	0.41
GRIA2_RAT	Gria2	Glutamate receptor 2	1.197e-23	0.34
CBPA3_HUMAN	CPA3	Mast cell carboxypeptidase A	2.07e-23	0.38
DAPE_HAEIN	dapE	Succinyl-diaminopimelate desuccinylase	2.847e-23	0.29
GRM6_HUMAN	GRM6	Metabotropic glutamate receptor 6	1.047e-22	0.57
GABT_PIG	ABAT	4-aminobutyrate aminotransferase, mitochondrial	1.654e-22	0.36
GBRG1_RAT	Gabrg1	Gamma-aminobutyric acid receptor subunit gamma-1	4.54e-22	0.38
PHF8_HUMAN	PHF8	Histone lysine demethylase PHF8	1.358e-21	0.36
GNPAT_HUMAN	GNPAT	Dihydroxyacetone phosphate acyltransferase	1.778e-21	0.34
NOS3_BOVIN	NOS3	Nitric oxide synthase, endothelial	4.308e-20	0.42
S6A11_HUMAN	SLC6A11	Sodium- and chloride-dependent GABA transporter 3	1.575e-19	0.38
S15A1_HUMAN	SLC15A1	Solute carrier family 15 member 1	5.806e-19	0.36
NOS2_RAT	Nos2	Nitric oxide synthase, inducible	6.838e-19	0.42
TY3H_HUMAN	TH	Tyrosine 3-monooxygenase	9.803e-19	0.3
GRIA4_HUMAN	GRIA4	Glutamate receptor 4	1.533e-18	0.35
LY96_HUMAN	LY96	Lymphocyte antigen 96	3.175e-18	0.35
SO4C1_HUMAN	SLCO4C1	Solute carrier organic anion transporter family member 4C1	4.879e-18	0.29
HMDH_MESAU	HMGCR	3-hydroxy-3-methylglutaryl-coenzyme A reductase	7.088e-18	0.28
AMPN_ECOLI	pepN	Aminopeptidase N	9.056e-18	0.28
EAA4_RAT	Slc1a6	Excitatory amino acid transporter 4	1.11e-16	0.32
GSTP1_HUMAN	GSTP1	Glutathione S-transferase P	2.22e-16	0.35
NOS2_HUMAN	NOS2	Nitric oxide synthase, inducible	7.772e-16	0.43
ACEA_CANAX	ICL1	Isocitrate lyase	1.332e-15	0.3
NOD1_HUMAN	NOD1	Nucleotide-binding oligomerization domain-containing protein 1	4.219e-15	0.39
GRIA2_HUMAN	GRIA2	Glutamate receptor 2	1.91e-14	0.34
GRIK3_HUMAN	GRIK3	Glutamate receptor ionotropic, kainate 3	2.198e-14	0.34
GRIA3_RAT	Gria3	Glutamate receptor 3	3.075e-14	0.38
NOS1_MOUSE	Nos1	Nitric oxide synthase, brain	5.529e-14	0.39
VANX_ENTFC	vanX	D-alanyl-D-alanine dipeptidase	6.108e-13	0.28
S22A6_MOUSE	Slc22a6	Solute carrier family 22 member 6	7.228e-13	0.38
NMDE1_RAT	Grin2a	Glutamate receptor ionotropic, NMDA 2A	1.239e-12	0.46
Q6RY99_RAT		Tetraspanin	2.492e-12	0.33
GRM4_HUMAN	GRM4	Metabotropic glutamate receptor 4	6.649e-12	0.57
KIF11_HUMAN	KIF11	Kinesin-like protein KIF11	1.145e-11	0.41
LKHA4_HUMAN	LTA4H	Leukotriene A-4 hydrolase	1.62e-11	0.43
BODG_HUMAN	BBOX1	Gamma-butyrobetaine dioxygenase	1.71e-11	0.41
AMPB_HUMAN	RNPEP	Aminopeptidase B	3.542e-11	0.3
NOS2_MOUSE	Nos2	Nitric oxide synthase, inducible	5.578e-11	0.42
AMPN_PIG	ANPEP	Aminopeptidase N	1.123e-10	0.52
S22A6_HUMAN	SLC22A6	Solute carrier family 22 member 6	2.169e-10	0.38
PA2GC_HUMAN	PLA2G2C	Putative inactive group IIC secretory phospholipase A2	3.238e-10	0.3
GRIA1_RAT	Gria1	Glutamate receptor 1	4.125e-10	0.32
DDAH1_HUMAN	DDAH1	N(G),N(G)-dimethylarginine dimethylaminohydrolase 1	4.569e-10	0.36
NOS1_HUMAN	NOS1	Nitric oxide synthase, brain	9.104e-10	0.42
KDM2A_HUMAN	KDM2A	Lysine-specific demethylase 2A	9.283e-10	0.36
Q9Z1J7_RAT	Slc1a5	Amino acid transporter	9.46e-10	0.28
NOS3_HUMAN	NOS3	Nitric oxide synthase, endothelial	2.094e-09	0.42
S6A11_MOUSE	Slc6a11	Sodium- and chloride-dependent GABA transporter 3	5.342e-09	0.38
GSTA1_HUMAN	GSTA1	Glutathione S-transferase A1	7.167e-09	0.33
NOS1_RAT	Nos1	Nitric oxide synthase, brain	1.343e-08	0.42
KDM4E_HUMAN	KDM4E	Lysine-specific demethylase 4E	4.187e-08	0.36
DCOR_RAT	Odc1	Ornithine decarboxylase	6.381e-08	0.31
DCOR_HUMAN	ODC1	Ornithine decarboxylase	7.964e-08	0.29
GABR2_HUMAN	GABBR2	Gamma-aminobutyric acid type B receptor subunit 2	9.926e-08	0.38
AMPB_RAT	Rnpep	Aminopeptidase B	1.155e-07	0.31
GABR1_HUMAN	GABBR1	Gamma-aminobutyric acid type B receptor subunit 1	1.755e-07	0.38
GBRR1_HUMAN	GABRR1	Gamma-aminobutyric acid receptor subunit rho-1	1.132e-06	0.38
CQSS_VIBCH	cqsS	CAI-1 autoinducer sensor kinase/phosphatase CqsS	1.166e-06	0.28
KDM5C_HUMAN	KDM5C	Lysine-specific demethylase 5C	1.305e-06	0.36
MRP2_RAT	Abcc2	Canalicular multispecific organic anion transporter 1	1.88e-06	0.28
EAA2_HUMAN	SLC1A2	Excitatory amino acid transporter 2	2.611e-06	0.32
GRM2_RAT	Grm2	Metabotropic glutamate receptor 2	3.71e-06	0.64
S22A8_HUMAN	SLC22A8	Solute carrier family 22 member 8	4.586e-06	0.3
PTPRA_HUMAN	PTPRA	Receptor-type tyrosine-protein phosphatase alpha	7.446e-06	0.32
GABR2_RAT	Gabbr2	Gamma-aminobutyric acid type B receptor subunit 2	8.201e-06	0.38
PCSK6_HUMAN	PCSK6	Proprotein convertase subtilisin/kexin type 6	8.472e-06	0.32
FIMH_ECOLI	fimH	Type 1 fimbrin D-mannose specific adhesin	3.027e-147	0.63
LEG4_HUMAN	LGALS4	Galectin-4	1.737e-98	0.64
LEG8_HUMAN	LGALS8	Galectin-8	1.737e-98	0.64
B4EH87_BURCJ		Lectin	1.748e-94	0.63
AMYP_HUMAN	AMY2A	Pancreatic alpha-amylase	2.742e-86	0.53
KLRBA_RAT	Klrb1a	Killer cell lectin-like receptor subfamily B member 1A	3.213e-69	0.38
CXB2_HUMAN	GJB2	Gap junction beta-2 protein	5.198e-64	0.51
MPRI_HUMAN	IGF2R	Cation-independent mannose-6-phosphate receptor	1.397e-59	0.34
ITPR1_RAT	Itpr1	Inositol 1,4,5-trisphosphate receptor type 1	4.263e-57	0.35
CDD_MOUSE	Cda	Cytidine deaminase	1.353e-53	0.31
FGF1_HUMAN	FGF1	Fibroblast growth factor 1	4.69e-52	0.53
GGTA1_PIG	GGTA1	N-acetyllactosaminide alpha-1,3-galactosyltransferase	6.114e-52	0.41
LEG3_HUMAN	LGALS3	Galectin-3	2.98e-45	0.64
LUXS_BACSU	luxS	S-ribosylhomocysteine lyase	1.893e-41	0.32
CDD_HUMAN	CDA	Cytidine deaminase	3.929e-41	0.31
S28A3_HUMAN	SLC28A3	Solute carrier family 28 member 3	1.52e-40	0.32
SC5A2_HUMAN	SLC5A2	Sodium/glucose cotransporter 2	2.13e-39	0.36
TYRO_HUMAN	TYR	Tyrosinase	5.805e-39	0.51
Q77YF8_HV1H2	rev	Protein Rev	6.052e-39	0.49
AMY1A_HUMAN	AMY1A	Alpha-amylase 1	6.231e-39	0.46
P79074_9AGAR	cppg1	Endopolygalacturonase	8.333e-36	0.28
FGF2_HUMAN	FGF2	Fibroblast growth factor 2	4.095e-33	0.53
SC5A1_HUMAN	SLC5A1	Sodium/glucose cotransporter 1	5.386e-32	0.35
SC5A1_RAT	Slc5a1	Sodium/glucose cotransporter 1	4.318e-31	0.34
B4GT1_BOVIN	B4GALT1	Beta-1,4-galactosyltransferase 1	2.535e-29	0.29
CD69_HUMAN	CD69	Early activation antigen CD69	1.206e-28	0.42
CHIT_YEAST	CTS1	Endochitinase	7.288e-28	0.34
VEGFA_HUMAN	VEGFA	Vascular endothelial growth factor A	4.175e-24	0.53
HEXB_HUMAN	HEXB	Beta-hexosaminidase subunit beta	4.904e-24	0.3
SC5A2_RAT	Slc5a2	Sodium/glucose cotransporter 2	5.204e-24	0.34
B3DH72_DANRE	oprd1b	Opioid receptor, delta 1b	6.537e-23	0.29
O57585_DANRE	oprd1a	Opioid receptor homologue	6.537e-23	0.29
Q98UH1_DANRE	oprm1	Mu opioid receptor-like OR2	8.763e-21	0.29
P94451_GEOSE		Alpha-amylase	1.04e-20	0.46
GDE_RABIT	AGL	Glycogen debranching enzyme	3.269e-20	0.45
GLCM_BOVIN	GBA	Lysosomal acid glucosylceramidase	9.052e-19	0.3
HEXA_HUMAN	HEXA	Beta-hexosaminidase subunit alpha	1.265e-18	0.3
B4GT1_HUMAN	B4GALT1	Beta-1,4-galactosyltransferase 1	2.576e-18	0.29
IL2_HUMAN	IL2	Interleukin-2	5.551e-16	0.31
PDIA1_HUMAN	P4HB	Protein disulfide-isomerase	6.117e-14	0.35
LEF_BACAN	lef	Lethal factor	8.527e-14	0.49
P2Y14_HUMAN	P2RY14	P2Y purinoceptor 14	1.169e-13	0.29
FABH_ECOLI	fabH	3-oxoacyl-[acyl-carrier-protein] synthase 3	2.488e-13	0.51
CAH12_HUMAN	CA12	Carbonic anhydrase 12	5.195e-13	0.67
ENV_HV1H2	env	Envelope glycoprotein gp160	6.108e-13	0.28
CAH9_HUMAN	CA9	Carbonic anhydrase 9	2.601e-12	0.67
SUIS_HUMAN	SI	Sucrase-isomaltase, intestinal	2.614e-12	0.31
OGA_HUMAN	OGA	Protein O-GlcNAcase	1.293e-11	0.31
AL1B1_HUMAN	ALDH1B1	Aldehyde dehydrogenase X, mitochondrial	1.835e-10	0.31
CAH14_HUMAN	CA14	Carbonic anhydrase 14	3.767e-10	0.45
SC5A4_HUMAN	SLC5A4	Solute carrier family 5 member 4	7.625e-10	0.35
AL1A2_HUMAN	ALDH1A2	Retinal dehydrogenase 2	9.719e-10	0.31
LEG9_HUMAN	LGALS9	Galectin-9	1.067e-09	0.44
ADRB2_RAT	Adrb2	Beta-2 adrenergic receptor	2.958e-09	0.36
LEG7_HUMAN	LGALS7; LGALS7B	Galectin-7	5.304e-09	0.34
O96394_LEIAM		Arginase	7.319e-09	0.3
CAH1_HUMAN	CA1	Carbonic anhydrase 1	1.16e-08	0.67
LYAG_RAT	Gaa	Lysosomal alpha-glucosidase	1.278e-08	0.46
PARG_RAT	Parg	Poly(ADP-ribose) glycohydrolase	1.29e-08	0.34
BGAL_HUMAN	GLB1	Beta-galactosidase	4.652e-08	0.35
C3TDZ2_ECOLX	fabH	3-oxoacyl-[acyl-carrier-protein] synthase 3	4.702e-08	0.43
MAG_HUMAN	MAG	Myelin-associated glycoprotein	6.174e-08	0.29
LYAG_HUMAN	GAA	Lysosomal alpha-glucosidase	1.189e-07	0.46
CAH2_HUMAN	CA2	Carbonic anhydrase 2	1.662e-07	0.67
AA1R_CHICK	ADORA1	Adenosine receptor A1	2.362e-07	0.29
HPSE_HUMAN	HPSE	Heparanase	2.622e-07	0.53
PPO2_AGABI	PPO2	Polyphenol oxidase 2	6.712e-07	0.47
MGA_HUMAN	MGAM	Maltase-glucoamylase, intestinal	1.448e-06	0.31
CHIA_HUMAN	CHIA	Acidic mammalian chitinase	1.581e-06	0.34
ERAP1_HUMAN	ERAP1	Endoplasmic reticulum aminopeptidase 1	1.989e-06	0.35
CAH13_HUMAN	CA13	Carbonic anhydrase 13	2.047e-06	0.35
PYGM_RABIT	PYGM	Glycogen phosphorylase, muscle form	2.061e-06	0.29
HDAH_ALCSD	hdaH	Histone deacetylase-like amidohydrolase	2.109e-06	0.42
RASH_HUMAN	HRAS	GTPase HRas	4.349e-06	0.43
CHIB_SERMA	chiB	Chitinase B	4.971e-06	0.34
IL5_MOUSE	Il5	Interleukin-5	8.822e-06	0.3
LUXP_VIBHA	luxP	Autoinducer 2-binding periplasmic protein LuxP	4.707e-07	0.3
B4EH87_BURCJ		Lectin	5.158e-114	1
FIMH_ECOLI	fimH	Type 1 fimbrin D-mannose specific adhesin	1.69e-98	1
CDD_MOUSE	Cda	Cytidine deaminase	6.196e-97	0.36
CDD_HUMAN	CDA	Cytidine deaminase	1.912e-83	0.36
PYGM_RABIT	PYGM	Glycogen phosphorylase, muscle form	3.995e-73	0.37
KLRBA_RAT	Klrb1a	Killer cell lectin-like receptor subfamily B member 1A	3.127e-51	0.5
PYGB_HUMAN	PYGB	Glycogen phosphorylase, brain form	1.567e-47	0.31
LUXS_BACSU	luxS	S-ribosylhomocysteine lyase	2.29e-47	0.37
LEG4_HUMAN	LGALS4	Galectin-4	3.91e-43	0.38
LEG8_HUMAN	LGALS8	Galectin-8	3.91e-43	0.38
CXB2_HUMAN	GJB2	Gap junction beta-2 protein	5.13e-43	0.34
D3ZJF9_RAT	Gla	Alpha-galactosidase	5.166e-42	0.33
GANC_HUMAN	GANC	Neutral alpha-glucosidase C	5.166e-42	0.33
SC5A2_HUMAN	SLC5A2	Sodium/glucose cotransporter 2	1.999e-39	0.39
OGA_HUMAN	OGA	Protein O-GlcNAcase	9.64e-37	0.38
MALX3_YEAST	IMA1	Oligo-1,6-glucosidase IMA1	1.102e-33	0.33
GDE_RABIT	AGL	Glycogen debranching enzyme	6.287e-33	0.41
HEXB_HUMAN	HEXB	Beta-hexosaminidase subunit beta	7.502e-31	0.38
ITPR1_RAT	Itpr1	Inositol 1,4,5-trisphosphate receptor type 1	9.785e-30	0.32
ADA_MOUSE	Ada	Adenosine deaminase	2.026e-28	0.35
FGF1_HUMAN	FGF1	Fibroblast growth factor 1	2.943e-28	0.37
TYRO_HUMAN	TYR	Tyrosinase	1.784e-26	0.33
TREA_BOMMO		Trehalase	2.127e-26	0.33
CD69_HUMAN	CD69	Early activation antigen CD69	1.871e-25	0.33
LYAG_RAT	Gaa	Lysosomal alpha-glucosidase	7.078e-24	0.41
HEXA_HUMAN	HEXA	Beta-hexosaminidase subunit alpha	7.473e-24	0.38
D3ZUM4_RAT	Glb1	Beta-galactosidase	9.719e-24	0.29
MAL62_YEASX	MAL62	Alpha-glucosidase MAL62	9.719e-24	0.29
GLCM_BOVIN	GBA	Lysosomal acid glucosylceramidase	1.296e-23	0.38
FGF2_HUMAN	FGF2	Fibroblast growth factor 2	8.28e-23	0.37
LPH_RAT	Lct	Lactase-phlorizin hydrolase	5.63e-21	0.29
AMYP_HUMAN	AMY2A	Pancreatic alpha-amylase	6.654e-21	0.33
ADA_HUMAN	ADA	Adenosine deaminase	3.086e-19	0.34
AGAL_HUMAN	GLA	Alpha-galactosidase A	3.978e-19	0.33
KITH_VZVD	TK	Thymidine kinase	4.178e-19	0.29
HXK2_HUMAN	HK2	Hexokinase-2	2.327e-17	0.36
PYRF_YEAST	URA3	Orotidine 5'-phosphate decarboxylase	4.899e-17	0.33
UMPS_HUMAN	UMPS	Uridine 5'-monophosphate synthase	1.11e-16	0.32
VEGFA_HUMAN	VEGFA	Vascular endothelial growth factor A	1.11e-16	0.37
Q9GPQ4_TRYVI		IAG-nucleoside hydrolase	2.22e-16	0.31
HXK1_HUMAN	HK1	Hexokinase-1	1.221e-15	0.36
AMYG_YEAST	SGA1	Glucoamylase, intracellular sporulation-specific	1.332e-15	0.3
ADA_BOVIN	ADA	Adenosine deaminase	2.554e-15	0.34
OGA_RAT	Oga	Protein O-GlcNAcase	3.442e-15	0.33
GLCM_MOUSE	Gba	Lysosomal acid glucosylceramidase	3.553e-14	0.33
Q77YF8_HV1H2	rev	Protein Rev	1.492e-13	0.3
MGA_HUMAN	MGAM	Maltase-glucoamylase, intestinal	1.636e-13	0.33
PYRF_METTH	pyrF	Orotidine 5'-phosphate decarboxylase	6.128e-13	0.32
PYGM_HUMAN	PYGM	Glycogen phosphorylase, muscle form	8.089e-11	0.35
SC5A1_RAT	Slc5a1	Sodium/glucose cotransporter 1	2.659e-10	0.3
BGAL_HUMAN	GLB1	Beta-galactosidase	4.337e-10	0.44
GDE_HUMAN	AGL	Glycogen debranching enzyme	4.884e-10	0.29
CAH12_HUMAN	CA12	Carbonic anhydrase 12	7.564e-10	0.5
FABH_ECOLI	fabH	3-oxoacyl-[acyl-carrier-protein] synthase 3	2.746e-09	0.34
PDCD4_HUMAN	PDCD4	Programmed cell death protein 4	4.635e-09	0.3
PARG_RAT	Parg	Poly(ADP-ribose) glycohydrolase	4.816e-09	0.36
SC5A4_HUMAN	SLC5A4	Solute carrier family 5 member 4	9.238e-09	0.3
CAH9_HUMAN	CA9	Carbonic anhydrase 9	1.086e-08	0.5
SC5A1_HUMAN	SLC5A1	Sodium/glucose cotransporter 1	1.601e-08	0.32
AGAL_COFAR		Alpha-galactosidase	2.8e-08	0.29
SC5A2_RAT	Slc5a2	Sodium/glucose cotransporter 2	4.633e-08	0.3
ADK_HUMAN	ADK	Adenosine kinase	1.16e-07	0.31
BIP_HUMAN	HSPA5	Endoplasmic reticulum chaperone BiP	1.408e-07	0.3
AA1R_CHICK	ADORA1	Adenosine receptor A1	1.721e-07	0.29
ADOK_MYCTO	adoK	Adenosine kinase	1.979e-07	0.3
IL6_HUMAN	IL6	Interleukin-6	2.786e-07	0.28
FUCO_RAT	Fuca1	Tissue alpha-L-fucosidase	5.944e-07	0.33
CAH1_HUMAN	CA1	Carbonic anhydrase 1	7.976e-07	0.5
AA3R_RAT	Adora3	Adenosine receptor A3	8.021e-07	0.31
SUIS_RAT	Si	Sucrase-isomaltase, intestinal	1.021e-06	0.41
LEG3_HUMAN	LGALS3	Galectin-3	1.027e-06	0.38
AA2AR_CAVPO	ADORA2A	Adenosine receptor A2a	2.016e-06	0.29
C3TDZ2_ECOLX	fabH	3-oxoacyl-[acyl-carrier-protein] synthase 3	8.06e-06	0.3
ERAP1_HUMAN	ERAP1	Endoplasmic reticulum aminopeptidase 1	9.983e-06	0.31
BGAL_ASPNG	lacA	Beta-galactosidase	5.245e-27	0.33
B4EH87_BURCJ		Lectin	1.12e-24	0.48
GLCM_MOUSE	Gba	Lysosomal acid glucosylceramidase	2.799e-19	0.32
CDD_MOUSE	Cda	Cytidine deaminase	1.155e-07	0.31
B4EH87_BURCJ		Lectin	5.158e-114	1
FIMH_ECOLI	fimH	Type 1 fimbrin D-mannose specific adhesin	1.69e-98	1
CDD_MOUSE	Cda	Cytidine deaminase	6.196e-97	0.36
CDD_HUMAN	CDA	Cytidine deaminase	1.912e-83	0.36
PYGM_RABIT	PYGM	Glycogen phosphorylase, muscle form	3.995e-73	0.37
KLRBA_RAT	Klrb1a	Killer cell lectin-like receptor subfamily B member 1A	3.127e-51	0.5
PYGB_HUMAN	PYGB	Glycogen phosphorylase, brain form	1.567e-47	0.31
LUXS_BACSU	luxS	S-ribosylhomocysteine lyase	2.29e-47	0.37
LEG4_HUMAN	LGALS4	Galectin-4	3.91e-43	0.38
LEG8_HUMAN	LGALS8	Galectin-8	3.91e-43	0.38
CXB2_HUMAN	GJB2	Gap junction beta-2 protein	5.13e-43	0.34
D3ZJF9_RAT	Gla	Alpha-galactosidase	5.166e-42	0.33
GANC_HUMAN	GANC	Neutral alpha-glucosidase C	5.166e-42	0.33
SC5A2_HUMAN	SLC5A2	Sodium/glucose cotransporter 2	1.999e-39	0.39
OGA_HUMAN	OGA	Protein O-GlcNAcase	9.64e-37	0.38
MALX3_YEAST	IMA1	Oligo-1,6-glucosidase IMA1	1.102e-33	0.33
GDE_RABIT	AGL	Glycogen debranching enzyme	6.287e-33	0.41
HEXB_HUMAN	HEXB	Beta-hexosaminidase subunit beta	7.502e-31	0.38
ITPR1_RAT	Itpr1	Inositol 1,4,5-trisphosphate receptor type 1	9.785e-30	0.32
ADA_MOUSE	Ada	Adenosine deaminase	2.026e-28	0.35
FGF1_HUMAN	FGF1	Fibroblast growth factor 1	2.943e-28	0.37
TYRO_HUMAN	TYR	Tyrosinase	1.784e-26	0.33
TREA_BOMMO		Trehalase	2.127e-26	0.33
CD69_HUMAN	CD69	Early activation antigen CD69	1.871e-25	0.33
LYAG_RAT	Gaa	Lysosomal alpha-glucosidase	7.078e-24	0.41
HEXA_HUMAN	HEXA	Beta-hexosaminidase subunit alpha	7.473e-24	0.38
D3ZUM4_RAT	Glb1	Beta-galactosidase	9.719e-24	0.29
MAL62_YEASX	MAL62	Alpha-glucosidase MAL62	9.719e-24	0.29
GLCM_BOVIN	GBA	Lysosomal acid glucosylceramidase	1.296e-23	0.38
FGF2_HUMAN	FGF2	Fibroblast growth factor 2	8.28e-23	0.37
LPH_RAT	Lct	Lactase-phlorizin hydrolase	5.63e-21	0.29
AMYP_HUMAN	AMY2A	Pancreatic alpha-amylase	6.654e-21	0.33
ADA_HUMAN	ADA	Adenosine deaminase	3.086e-19	0.34
AGAL_HUMAN	GLA	Alpha-galactosidase A	3.978e-19	0.33
KITH_VZVD	TK	Thymidine kinase	4.178e-19	0.29
HXK2_HUMAN	HK2	Hexokinase-2	2.327e-17	0.36
PYRF_YEAST	URA3	Orotidine 5'-phosphate decarboxylase	4.899e-17	0.33
UMPS_HUMAN	UMPS	Uridine 5'-monophosphate synthase	1.11e-16	0.32
VEGFA_HUMAN	VEGFA	Vascular endothelial growth factor A	1.11e-16	0.37
Q9GPQ4_TRYVI		IAG-nucleoside hydrolase	2.22e-16	0.31
HXK1_HUMAN	HK1	Hexokinase-1	1.221e-15	0.36
AMYG_YEAST	SGA1	Glucoamylase, intracellular sporulation-specific	1.332e-15	0.3
ADA_BOVIN	ADA	Adenosine deaminase	2.554e-15	0.34
OGA_RAT	Oga	Protein O-GlcNAcase	3.442e-15	0.33
GLCM_MOUSE	Gba	Lysosomal acid glucosylceramidase	3.553e-14	0.33
Q77YF8_HV1H2	rev	Protein Rev	1.492e-13	0.3
MGA_HUMAN	MGAM	Maltase-glucoamylase, intestinal	1.636e-13	0.33
PYRF_METTH	pyrF	Orotidine 5'-phosphate decarboxylase	6.128e-13	0.32
PYGM_HUMAN	PYGM	Glycogen phosphorylase, muscle form	8.089e-11	0.35
SC5A1_RAT	Slc5a1	Sodium/glucose cotransporter 1	2.659e-10	0.3
BGAL_HUMAN	GLB1	Beta-galactosidase	4.337e-10	0.44
GDE_HUMAN	AGL	Glycogen debranching enzyme	4.884e-10	0.29
CAH12_HUMAN	CA12	Carbonic anhydrase 12	7.564e-10	0.5
FABH_ECOLI	fabH	3-oxoacyl-[acyl-carrier-protein] synthase 3	2.746e-09	0.34
PDCD4_HUMAN	PDCD4	Programmed cell death protein 4	4.635e-09	0.3
PARG_RAT	Parg	Poly(ADP-ribose) glycohydrolase	4.816e-09	0.36
SC5A4_HUMAN	SLC5A4	Solute carrier family 5 member 4	9.238e-09	0.3
CAH9_HUMAN	CA9	Carbonic anhydrase 9	1.086e-08	0.5
SC5A1_HUMAN	SLC5A1	Sodium/glucose cotransporter 1	1.601e-08	0.32
AGAL_COFAR		Alpha-galactosidase	2.8e-08	0.29
SC5A2_RAT	Slc5a2	Sodium/glucose cotransporter 2	4.633e-08	0.3
ADK_HUMAN	ADK	Adenosine kinase	1.16e-07	0.31
BIP_HUMAN	HSPA5	Endoplasmic reticulum chaperone BiP	1.408e-07	0.3
AA1R_CHICK	ADORA1	Adenosine receptor A1	1.721e-07	0.29
ADOK_MYCTO	adoK	Adenosine kinase	1.979e-07	0.3
IL6_HUMAN	IL6	Interleukin-6	2.786e-07	0.28
FUCO_RAT	Fuca1	Tissue alpha-L-fucosidase	5.944e-07	0.33
CAH1_HUMAN	CA1	Carbonic anhydrase 1	7.976e-07	0.5
AA3R_RAT	Adora3	Adenosine receptor A3	8.021e-07	0.31
SUIS_RAT	Si	Sucrase-isomaltase, intestinal	1.021e-06	0.41
LEG3_HUMAN	LGALS3	Galectin-3	1.027e-06	0.38
AA2AR_CAVPO	ADORA2A	Adenosine receptor A2a	2.016e-06	0.29
C3TDZ2_ECOLX	fabH	3-oxoacyl-[acyl-carrier-protein] synthase 3	8.06e-06	0.3
ERAP1_HUMAN	ERAP1	Endoplasmic reticulum aminopeptidase 1	9.983e-06	0.31
KLRBA_RAT	Klrb1a	Killer cell lectin-like receptor subfamily B member 1A	4.633e-129	1
HXK2_HUMAN	HK2	Hexokinase-2	6.526e-97	0.51
HXK1_HUMAN	HK1	Hexokinase-1	9.528e-78	0.51
B4GT1_BOVIN	B4GALT1	Beta-1,4-galactosyltransferase 1	3.912e-73	0.49
CDD_MOUSE	Cda	Cytidine deaminase	1.181e-66	0.33
B4EH87_BURCJ		Lectin	7.354e-60	0.5
FIMH_ECOLI	fimH	Type 1 fimbrin D-mannose specific adhesin	2.531e-49	0.5
GGTA1_PIG	GGTA1	N-acetyllactosaminide alpha-1,3-galactosyltransferase	3.502e-48	0.38
LEG7_HUMAN	LGALS7; LGALS7B	Galectin-7	4.162e-48	0.35
NAGA_HUMAN	AMDHD2	N-acetylglucosamine-6-phosphate deacetylase	1.697e-47	0.38
CDD_HUMAN	CDA	Cytidine deaminase	1.411e-46	0.31
LEG3_HUMAN	LGALS3	Galectin-3	7.129e-45	0.46
PYGM_RABIT	PYGM	Glycogen phosphorylase, muscle form	2.705e-44	0.4
Q3S340_9INFB		Neuraminidase	2.102e-41	0.33
HEXA_HUMAN	HEXA	Beta-hexosaminidase subunit alpha	1.151e-38	0.32
CD69_HUMAN	CD69	Early activation antigen CD69	2.921e-37	0.6
AMYP_HUMAN	AMY2A	Pancreatic alpha-amylase	3.081e-37	0.32
LEG9_HUMAN	LGALS9	Galectin-9	8.039e-33	0.35
CHIT_YEAST	CTS1	Endochitinase	9.108e-33	0.41
MALX3_YEAST	IMA1	Oligo-1,6-glucosidase IMA1	8.161e-32	0.31
NAGZ_PSEAE	nagZ	Beta-hexosaminidase	7.118e-29	0.36
LEG4_HUMAN	LGALS4	Galectin-4	5.863e-27	0.43
LEG8_HUMAN	LGALS8	Galectin-8	5.863e-27	0.43
HEXB_HUMAN	HEXB	Beta-hexosaminidase subunit beta	8.092e-26	0.32
MSHB_MYCTU	mshB	1D-myo-inositol 2-acetamido-2-deoxy-alpha-D-glucopyranoside deacetylase	2.258e-25	0.31
ADA_MOUSE	Ada	Adenosine deaminase	3.169e-24	0.3
D5F1R0_9INFA		Neuraminidase	3.352e-23	0.33
MAG_HUMAN	MAG	Myelin-associated glycoprotein	4.709e-23	0.32
NRAM_I71A1		Neuraminidase	2.544e-21	0.33
FGF1_HUMAN	FGF1	Fibroblast growth factor 1	1.11e-16	0.3
NANH_VIBCH	nanH	Sialidase	2.22e-16	0.31
PYRF_YEAST	URA3	Orotidine 5'-phosphate decarboxylase	4.441e-16	0.31
UMPS_HUMAN	UMPS	Uridine 5'-monophosphate synthase	8.882e-16	0.3
BGAL_HUMAN	GLB1	Beta-galactosidase	1.665e-15	0.7
AMY1A_HUMAN	AMY1A	Alpha-amylase 1	5.884e-15	0.28
NEUR2_HUMAN	NEU2	Sialidase-2	2.431e-14	0.31
OGA_RAT	Oga	Protein O-GlcNAcase	2.753e-14	0.31
FGF2_HUMAN	FGF2	Fibroblast growth factor 2	1.084e-13	0.3
P94451_GEOSE		Alpha-amylase	4.967e-13	0.28
GDE_RABIT	AGL	Glycogen debranching enzyme	5.338e-13	0.28
OGA_HUMAN	OGA	Protein O-GlcNAcase	1.463e-12	0.35
NRAM_I34A1		Neuraminidase	2.09e-12	0.33
PYRF_METTH	pyrF	Orotidine 5'-phosphate decarboxylase	2.757e-12	0.3
SUIS_HUMAN	SI	Sucrase-isomaltase, intestinal	1.313e-11	0.28
LUXS_BACSU	luxS	S-ribosylhomocysteine lyase	1.462e-11	0.31
LYAG_RAT	Gaa	Lysosomal alpha-glucosidase	2.713e-11	0.34
LEG1_HUMAN	LGALS1	Galectin-1	6.106e-11	0.32
NANA_STREE	nanA	Sialidase A	9.765e-11	0.31
VEGFA_HUMAN	VEGFA	Vascular endothelial growth factor A	4.585e-10	0.3
NK2R_RABIT	TACR2	Substance-K receptor	2.394e-09	0.31
PARG_RAT	Parg	Poly(ADP-ribose) glycohydrolase	1.881e-08	0.33
CHIA_HUMAN	CHIA	Acidic mammalian chitinase	1.395e-07	0.41
CAH12_HUMAN	CA12	Carbonic anhydrase 12	3.424e-07	0.38
CHIB_SERMA	chiB	Chitinase B	5.372e-07	0.41
CAH9_HUMAN	CA9	Carbonic anhydrase 9	8.193e-07	0.41
CAH14_HUMAN	CA14	Carbonic anhydrase 14	1.238e-06	0.38
NEUR4_HUMAN	NEU4	Sialidase-4	1.38e-06	0.31
OGT1_HUMAN	OGT	UDP-N-acetylglucosamine--peptide N-acetylglucosaminyltransferase 110 kDa subunit	2.346e-06	0.3
MGA_HUMAN	MGAM	Maltase-glucoamylase, intestinal	3.976e-06	0.28
RASH_HUMAN	HRAS	GTPase HRas	5.372e-06	0.42
SYYC_HUMAN	YARS1	Tyrosine--tRNA ligase, cytoplasmic	6.425e-06	0.3
B4EH87_BURCJ		Lectin	1.819e-37	0.43
GLCM_MOUSE	Gba	Lysosomal acid glucosylceramidase	7.55e-15	0.35
FUCO_HUMAN	FUCA1	Tissue alpha-L-fucosidase	2.285e-06	0.43
BGAL_ASPNG	lacA	Beta-galactosidase	5.245e-27	0.33
B4EH87_BURCJ		Lectin	1.12e-24	0.48
GLCM_MOUSE	Gba	Lysosomal acid glucosylceramidase	2.799e-19	0.32
CDD_MOUSE	Cda	Cytidine deaminase	1.155e-07	0.31
BGAL_ASPNG	lacA	Beta-galactosidase	5.245e-27	0.33
B4EH87_BURCJ		Lectin	1.12e-24	0.48
GLCM_MOUSE	Gba	Lysosomal acid glucosylceramidase	2.799e-19	0.32
CDD_MOUSE	Cda	Cytidine deaminase	1.155e-07	0.31
FIMH_ECOLI	fimH	Type 1 fimbrin D-mannose specific adhesin	8.804e-188	0.69
B4EH87_BURCJ		Lectin	4.863e-102	0.69
LEG4_HUMAN	LGALS4	Galectin-4	1.714e-87	0.53
LEG8_HUMAN	LGALS8	Galectin-8	1.714e-87	0.53
CDD_MOUSE	Cda	Cytidine deaminase	1.711e-76	0.33
KLRBA_RAT	Klrb1a	Killer cell lectin-like receptor subfamily B member 1A	6.461e-73	0.4
SC5A2_HUMAN	SLC5A2	Sodium/glucose cotransporter 2	2.13e-65	0.42
CXB2_HUMAN	GJB2	Gap junction beta-2 protein	3.705e-64	0.51
MPRI_HUMAN	IGF2R	Cation-independent mannose-6-phosphate receptor	1.075e-62	0.36
PYGM_RABIT	PYGM	Glycogen phosphorylase, muscle form	3.12e-62	0.35
AMYP_HUMAN	AMY2A	Pancreatic alpha-amylase	1.569e-61	0.38
SC5A1_RAT	Slc5a1	Sodium/glucose cotransporter 1	1.236e-52	0.38
B4GT1_BOVIN	B4GALT1	Beta-1,4-galactosyltransferase 1	4.789e-52	0.35
CDD_HUMAN	CDA	Cytidine deaminase	7.414e-49	0.33
GGTA1_PIG	GGTA1	N-acetyllactosaminide alpha-1,3-galactosyltransferase	5.386e-48	0.38
FGF1_HUMAN	FGF1	Fibroblast growth factor 1	7.608e-48	0.5
S28A3_HUMAN	SLC28A3	Solute carrier family 28 member 3	2.649e-45	0.36
ITPR1_RAT	Itpr1	Inositol 1,4,5-trisphosphate receptor type 1	1.594e-43	0.32
LEG3_HUMAN	LGALS3	Galectin-3	2.166e-43	0.53
SC5A1_HUMAN	SLC5A1	Sodium/glucose cotransporter 1	2.414e-42	0.39
SC5A2_RAT	Slc5a2	Sodium/glucose cotransporter 2	7.603e-40	0.38
FAS_CHICK	FASN	Fatty acid synthase	5.06e-39	0.31
D3ZJF9_RAT	Gla	Alpha-galactosidase	3.875e-36	0.29
GANC_HUMAN	GANC	Neutral alpha-glucosidase C	3.875e-36	0.29
GDE_RABIT	AGL	Glycogen debranching enzyme	6.038e-36	0.53
TYRO_HUMAN	TYR	Tyrosinase	4.136e-35	0.42
Q77YF8_HV1H2	rev	Protein Rev	4.054e-34	0.39
MALX3_YEAST	IMA1	Oligo-1,6-glucosidase IMA1	1.04e-33	0.33
FGF2_HUMAN	FGF2	Fibroblast growth factor 2	1.893e-31	0.5
IL2_HUMAN	IL2	Interleukin-2	9.907e-28	0.34
HEXB_HUMAN	HEXB	Beta-hexosaminidase subunit beta	1.076e-27	0.34
CD69_HUMAN	CD69	Early activation antigen CD69	1.146e-27	0.38
OGA_HUMAN	OGA	Protein O-GlcNAcase	6.56e-27	0.34
LYAG_RAT	Gaa	Lysosomal alpha-glucosidase	2.019e-26	0.53
ADA_MOUSE	Ada	Adenosine deaminase	9.886e-26	0.32
CHIT_YEAST	CTS1	Endochitinase	3.332e-25	0.31
TREA_BOMMO		Trehalase	3.169e-24	0.3
SC5AB_HUMAN	SLC5A11	Sodium/myo-inositol cotransporter 2	4.633e-23	0.28
VEGFA_HUMAN	VEGFA	Vascular endothelial growth factor A	6.672e-23	0.5
HEXA_HUMAN	HEXA	Beta-hexosaminidase subunit alpha	1.974e-21	0.34
LEG9_HUMAN	LGALS9	Galectin-9	5.306e-21	0.41
P2Y14_HUMAN	P2RY14	P2Y purinoceptor 14	1.527e-20	0.32
MGMT_HUMAN	MGMT	Methylated-DNA--protein-cysteine methyltransferase	2.567e-20	0.3
[truncated: 4,860 more rows]
