# Supplementary material for: Exploring the role of gut probiotic metabolites in the prevention and treatment of otitis media
Source: Front Cell Infect Microbiol. 2025 Aug 15;15:1661871. doi: 10.3389/fcimb.2025.1661871 (PMC12394177; doi:10.3389/fcimb.2025.1661871)
Supplement: Supplementary file 3 [file Table3.xlsx]

## Sheet: Sheet1
			268 common elements in "Gut targets" and "DEGs":
			DNPH1
			P2RY2
			P2RY6
			DNMT3B
			AHCY
			ASNS
			P2RX1
			DTYMK
			GLUD1
			KRAS
			AMD1
			SRM
			MACROD1
			MACROD2
			EIF4E
			RNASEL
			PRMT7
			ADORA3
			ENTPD1
			UBA7
			P2RY14
			P2RX4
			ENPP1
			HLCS
			NADK
			AMPD1
			SLC29A1
			ADCY10
			ADORA2A
			NNMT
			SETD7
			PLCG1
			ADORA2B
			POLB
			EZH1
			PRKACA
			NT5E
			TPMT
			TRPM2
			RAC1
			ADK
			RAB7A
			CDC42
			POLA1
			HSPA1A
			DCPS
			INMT
			EZH2
			OGT
			GCLC
			GRIK5
			ARG1
			ARG2
			SLC7A5
			SLC1A1
			GSTK1
			SLC15A2
			NOS3
			NOS2
			GRM4
			SLC1A2
			ODC1
			PTPRA
			ANPEP
			SLC1A3
			MAP3K7
			DNPEP
			P2RY10
			GPR34
			GPR174
			GGTA1
			CDK12
			TOP1
			PNP
			B4GALT1
			CD69
			PDE3B
			SLC5A2
			LGALS9
			MNAT1
			IL6
			LGALS8
			PYGB
			GJB2
			SLC28A3
			FGF1
			TYR
			HEXB
			SLC5A1
			HEXA
			VEGFA
			ERAP1
			CA13
			NRAS
			SLC5A11
			ADRB1
			LGALS1
			CA14
			HPSE
			HK2
			IGF2R
			AMDHD2
			ITPR3
			UMPS
			SMPD1
			ITPR1
			LPAR2
			GLB1
			NAALAD2
			GLO1
			GSTM1
			CPA3
			PHF8
			GNPAT
			LY96
			HMGCR
			GSTP1
			BBOX1
			KDM2A
			PCSK6
			GAA
			CHIA
			GANC
			GLA
			NEU2
			FUCA1
			MGMT
			SELL
			SELP
			F3
			ENGASE
			ACLY
			TPI1
			PEPD
			GPI
			PNPO
			PPM1B
			DPP7
			FPGS
			MTHFD2
			QTRT1
			DHFR
			FOLR2
			SLC46A1
			FGB
			SLC19A1
			TLR4
			MME
			SPSB2
			ST3GAL1
			HLA-A
			ECE1
			CTSH
			TACR3
			CFB
			MMP8
			TMPRSS11D
			FNTA
			PGGT1B
			FDFT1
			FPR1
			SIRT1
			ITGA4
			ITGB1
			MBOAT4
			ITGA5
			KLKB1
			KLK1
			CTSL
			PSMA1
			PSMA3
			PSMA5
			PSMA6
			PSMB4
			PSMB10
			NTSR1
			PSMB8
			ITGAV
			CMA1
			CTSB
			PPARG
			IL1B
			PTPN2
			MMP3
			CASP1
			CCKAR
			PTPN1
			PLG
			RRM1
			HPGDS
			TPSAB1
			CCKBR
			ESRRB
			CBX7
			F10
			SOAT2
			TLR2
			NPY1R
			HDAC8
			OPRL1
			PTGS2
			PRKCH
			TGM2
			MMP17
			MMP13
			CTSC
			HCAR2
			PTGS1
			TKT
			TPP2
			METAP2
			SIRT2
			KDM7A
			SIRT5
			GGPS1
			MSR1
			VKORC1
			APEX1
			LSS
			PTPRC
			PTPN13
			IDO1
			CDC25A
			WDR5
			SIRT3
			PCSK5
			C2
			PADI1
			PADI4
			ST14
			NRP1
			NPR3
			POLD1
			GDA
			ACHE
			XDH
			EHMT2
			ENTPD2
			MAPKAPK2
			CARM1
			LDHB
			LPAR6
			LPAR4
			LPAR1
			MTR
			SAE1
			RAPGEF3
			CBX8
			SORT1
			CASP9
			CTSD
			CBX5
			CTRL
			CBX2
			CBX6
			EDNRA
			BACE1
			CASP4
			STAT3
			CASP3
			CASP8
			DDOST
			PRSS8
			KISS1R
			CCND1
			UBE2I
			CASP6
			SPPL2A
