# Supplementary material for: Exploring the role of gut probiotic metabolites in the prevention and treatment of otitis media
Source: Front Cell Infect Microbiol. 2025 Aug 15;15:1661871. doi: 10.3389/fcimb.2025.1661871 (PMC12394177; doi:10.3389/fcimb.2025.1661871)
Supplement: Supplementary file 4 [file Table4.xlsx]

## Sheet: Supplementary Table 4
Source	Target	Interaction
hsa-let-7i-5p	TLR4	miRNA-Gene
hsa-let-7a-5p	CASP3	miRNA-Gene
hsa-miR-101-3p	PTGS2	miRNA-Gene
hsa-miR-27b-3p	PPARG	miRNA-Gene
hsa-miR-27b-3p	PPARG	miRNA-Gene
hsa-miR-105-5p	TLR2	miRNA-Gene
hsa-miR-21-5p	STAT3	miRNA-Gene
hsa-let-7i-5p	TLR4	miRNA-Gene
hsa-miR-146a-5p	TLR4	miRNA-Gene
hsa-miR-335-5p	TLR4	miRNA-Gene
hsa-miR-1-3p	TLR4	miRNA-Gene
hsa-miR-21-5p	TLR4	miRNA-Gene
hsa-miR-146b-5p	TLR4	miRNA-Gene
hsa-let-7b-5p	TLR4	miRNA-Gene
hsa-miR-526b-5p	TLR4	miRNA-Gene
hsa-miR-6077	TLR4	miRNA-Gene
hsa-miR-7-5p	TLR4	miRNA-Gene
hsa-miR-1468-3p	TLR4	miRNA-Gene
hsa-miR-4698	TLR4	miRNA-Gene
hsa-miR-4694-3p	TLR4	miRNA-Gene
hsa-miR-4659b-3p	TLR4	miRNA-Gene
hsa-miR-4659a-3p	TLR4	miRNA-Gene
hsa-miR-3658	TLR4	miRNA-Gene
hsa-miR-4279	TLR4	miRNA-Gene
hsa-miR-630	TLR4	miRNA-Gene
hsa-miR-4738-3p	TLR4	miRNA-Gene
hsa-miR-942-5p	TLR4	miRNA-Gene
hsa-miR-4742-3p	TLR4	miRNA-Gene
hsa-miR-548g-3p	TLR4	miRNA-Gene
hsa-miR-26b-5p	TLR4	miRNA-Gene
hsa-miR-181b-2-3p	TLR4	miRNA-Gene
hsa-let-7i-5p	TLR4	miRNA-Gene
hsa-miR-146a-5p	TLR4	miRNA-Gene
hsa-miR-146a-5p	TLR4	miRNA-Gene
hsa-miR-335-5p	TLR4	miRNA-Gene
hsa-miR-1-3p	TLR4	miRNA-Gene
hsa-miR-21-5p	TLR4	miRNA-Gene
hsa-miR-146b-5p	TLR4	miRNA-Gene
hsa-let-7b-5p	TLR4	miRNA-Gene
hsa-miR-526b-5p	TLR4	miRNA-Gene
hsa-miR-6077	TLR4	miRNA-Gene
hsa-miR-7-5p	TLR4	miRNA-Gene
hsa-miR-1468-3p	TLR4	miRNA-Gene
hsa-miR-1468-3p	TLR4	miRNA-Gene
hsa-miR-4698	TLR4	miRNA-Gene
hsa-miR-4694-3p	TLR4	miRNA-Gene
hsa-miR-4659b-3p	TLR4	miRNA-Gene
hsa-miR-4659a-3p	TLR4	miRNA-Gene
hsa-miR-3658	TLR4	miRNA-Gene
hsa-miR-4279	TLR4	miRNA-Gene
hsa-miR-630	TLR4	miRNA-Gene
hsa-miR-4738-3p	TLR4	miRNA-Gene
hsa-miR-942-5p	TLR4	miRNA-Gene
hsa-miR-4742-3p	TLR4	miRNA-Gene
hsa-miR-548g-3p	TLR4	miRNA-Gene
hsa-miR-26b-5p	TLR4	miRNA-Gene
hsa-miR-485-3p	TLR4	miRNA-Gene
hsa-miR-5787	TLR4	miRNA-Gene
hsa-miR-140-5p	TLR4	miRNA-Gene
hsa-miR-140-5p	TLR4	miRNA-Gene
hsa-miR-140-5p	TLR4	miRNA-Gene
hsa-miR-202-3p	TLR4	miRNA-Gene
hsa-miR-4268	TLR4	miRNA-Gene
hsa-miR-23b-5p	TLR4	miRNA-Gene
hsa-miR-146a-3p	TLR4	miRNA-Gene
hsa-miR-301a-3p	TLR4	miRNA-Gene
hsa-miR-329-3p	TLR4	miRNA-Gene
hsa-miR-885-3p	TLR4	miRNA-Gene
hsa-miR-216a-5p	TLR4	miRNA-Gene
hsa-miR-103a-3p	TLR4	miRNA-Gene
hsa-miR-107	TLR4	miRNA-Gene
hsa-miR-145-3p	TLR4	miRNA-Gene
hsa-miR-1178-3p	TLR4	miRNA-Gene
hsa-miR-98-5p	CASP3	miRNA-Gene
hsa-let-7a-5p	CASP3	miRNA-Gene
hsa-miR-30d-5p	CASP3	miRNA-Gene
hsa-miR-30d-5p	CASP3	miRNA-Gene
hsa-miR-138-5p	CASP3	miRNA-Gene
hsa-miR-375	CASP3	miRNA-Gene
hsa-miR-128-3p	CASP3	miRNA-Gene
hsa-miR-221-3p	CASP3	miRNA-Gene
hsa-miR-26b-5p	CASP3	miRNA-Gene
hsa-miR-196a-5p	CASP3	miRNA-Gene
hsa-miR-421	CASP3	miRNA-Gene
hsa-miR-421	CASP3	miRNA-Gene
hsa-let-7g-5p	CASP3	miRNA-Gene
hsa-miR-651-3p	CASP3	miRNA-Gene
hsa-miR-6124	CASP3	miRNA-Gene
hsa-let-7b-3p	CASP3	miRNA-Gene
hsa-miR-30c-5p	CASP3	miRNA-Gene
hsa-miR-30c-5p	CASP3	miRNA-Gene
hsa-miR-582-5p	CASP3	miRNA-Gene
hsa-miR-363-3p	CASP3	miRNA-Gene
hsa-miR-885-5p	CASP3	miRNA-Gene
hsa-miR-374a-5p	CASP3	miRNA-Gene
hsa-miR-382-5p	CASP3	miRNA-Gene
hsa-miR-3680-3p	CASP3	miRNA-Gene
hsa-miR-4666b	CASP3	miRNA-Gene
hsa-miR-5011-3p	CASP3	miRNA-Gene
hsa-miR-6797-3p	CASP3	miRNA-Gene
hsa-miR-6076	CASP3	miRNA-Gene
hsa-miR-888-5p	CASP3	miRNA-Gene
hsa-miR-562	CASP3	miRNA-Gene
hsa-miR-548n	CASP3	miRNA-Gene
hsa-miR-30e-5p	CASP3	miRNA-Gene
hsa-miR-30e-5p	CASP3	miRNA-Gene
hsa-miR-30a-5p	CASP3	miRNA-Gene
hsa-miR-30b-5p	CASP3	miRNA-Gene
hsa-miR-224-5p	CASP3	miRNA-Gene
hsa-miR-26a-1-3p	CASP3	miRNA-Gene
hsa-miR-34a-5p	CASP3	miRNA-Gene
hsa-miR-155-5p	CASP3	miRNA-Gene
hsa-let-7c-5p	CASP3	miRNA-Gene
hsa-miR-98-5p	CASP3	miRNA-Gene
hsa-miR-98-5p	CASP3	miRNA-Gene
hsa-miR-98-5p	CASP3	miRNA-Gene
hsa-let-7a-5p	CASP3	miRNA-Gene
hsa-miR-30d-5p	CASP3	miRNA-Gene
hsa-miR-30d-5p	CASP3	miRNA-Gene
hsa-miR-138-5p	CASP3	miRNA-Gene
hsa-miR-138-5p	CASP3	miRNA-Gene
hsa-miR-138-5p	CASP3	miRNA-Gene
hsa-miR-375	CASP3	miRNA-Gene
hsa-miR-128-3p	CASP3	miRNA-Gene
hsa-miR-221-3p	CASP3	miRNA-Gene
hsa-miR-26b-5p	CASP3	miRNA-Gene
hsa-miR-196a-5p	CASP3	miRNA-Gene
hsa-miR-421	CASP3	miRNA-Gene
hsa-miR-421	CASP3	miRNA-Gene
hsa-miR-651-3p	CASP3	miRNA-Gene
hsa-miR-6124	CASP3	miRNA-Gene
hsa-let-7b-3p	CASP3	miRNA-Gene
hsa-miR-30c-5p	CASP3	miRNA-Gene
hsa-miR-582-5p	CASP3	miRNA-Gene
hsa-miR-363-3p	CASP3	miRNA-Gene
hsa-miR-885-5p	CASP3	miRNA-Gene
hsa-miR-374a-5p	CASP3	miRNA-Gene
hsa-miR-382-5p	CASP3	miRNA-Gene
hsa-miR-3680-3p	CASP3	miRNA-Gene
hsa-miR-4666b	CASP3	miRNA-Gene
hsa-miR-5011-3p	CASP3	miRNA-Gene
hsa-miR-6797-3p	CASP3	miRNA-Gene
hsa-miR-6076	CASP3	miRNA-Gene
hsa-miR-888-5p	CASP3	miRNA-Gene
hsa-miR-562	CASP3	miRNA-Gene
hsa-miR-548n	CASP3	miRNA-Gene
hsa-miR-30e-5p	CASP3	miRNA-Gene
hsa-miR-30e-5p	CASP3	miRNA-Gene
hsa-miR-30a-5p	CASP3	miRNA-Gene
hsa-miR-30b-5p	CASP3	miRNA-Gene
hsa-miR-224-5p	CASP3	miRNA-Gene
hsa-miR-133a-3p	CASP3	miRNA-Gene
hsa-miR-612	CASP3	miRNA-Gene
hsa-let-7e-3p	CASP3	miRNA-Gene
hsa-miR-7-5p	CASP3	miRNA-Gene
hsa-miR-30d-3p	CASP3	miRNA-Gene
hsa-miR-16-5p	PTGS2	miRNA-Gene
hsa-miR-16-5p	PTGS2	miRNA-Gene
hsa-let-7b-5p	PTGS2	miRNA-Gene
hsa-miR-101-3p	PTGS2	miRNA-Gene
hsa-miR-101-3p	PTGS2	miRNA-Gene
hsa-miR-101-3p	PTGS2	miRNA-Gene
hsa-miR-101-3p	PTGS2	miRNA-Gene
hsa-miR-101-3p	PTGS2	miRNA-Gene
hsa-miR-26b-5p	PTGS2	miRNA-Gene
hsa-miR-26b-5p	PTGS2	miRNA-Gene
hsa-miR-26b-5p	PTGS2	miRNA-Gene
hsa-miR-137	PTGS2	miRNA-Gene
hsa-miR-143-3p	PTGS2	miRNA-Gene
hsa-miR-143-3p	PTGS2	miRNA-Gene
hsa-miR-335-5p	PTGS2	miRNA-Gene
hsa-miR-132-3p	PTGS2	miRNA-Gene
hsa-miR-128-3p	PTGS2	miRNA-Gene
hsa-miR-124-3p	PTGS2	miRNA-Gene
hsa-miR-181a-5p	PTGS2	miRNA-Gene
hsa-miR-199a-3p	PTGS2	miRNA-Gene
hsa-miR-199a-5p	PTGS2	miRNA-Gene
hsa-miR-146a-5p	PTGS2	miRNA-Gene
hsa-miR-589-5p	PTGS2	miRNA-Gene
hsa-miR-558	PTGS2	miRNA-Gene
hsa-miR-379-3p	PTGS2	miRNA-Gene
hsa-miR-26a-5p	PTGS2	miRNA-Gene
hsa-miR-26a-5p	PTGS2	miRNA-Gene
hsa-miR-144-3p	PTGS2	miRNA-Gene
hsa-miR-204-5p	PTGS2	miRNA-Gene
hsa-miR-16-5p	PTGS2	miRNA-Gene
hsa-miR-16-5p	PTGS2	miRNA-Gene
hsa-let-7b-5p	PTGS2	miRNA-Gene
hsa-miR-101-3p	PTGS2	miRNA-Gene
hsa-miR-101-3p	PTGS2	miRNA-Gene
hsa-miR-101-3p	PTGS2	miRNA-Gene
hsa-miR-101-3p	PTGS2	miRNA-Gene
hsa-miR-26b-5p	PTGS2	miRNA-Gene
hsa-miR-26b-5p	PTGS2	miRNA-Gene
hsa-miR-26b-5p	PTGS2	miRNA-Gene
hsa-miR-137	PTGS2	miRNA-Gene
hsa-miR-143-3p	PTGS2	miRNA-Gene
hsa-miR-143-3p	PTGS2	miRNA-Gene
mmu-miR-199a-3p	PTGS2	miRNA-Gene
mmu-miR-101a-3p	PTGS2	miRNA-Gene
hsa-miR-335-5p	PTGS2	miRNA-Gene
hsa-miR-132-3p	PTGS2	miRNA-Gene
hsa-miR-128-3p	PTGS2	miRNA-Gene
hsa-miR-124-3p	PTGS2	miRNA-Gene
hsa-miR-181a-5p	PTGS2	miRNA-Gene
hsa-miR-199a-3p	PTGS2	miRNA-Gene
hsa-miR-199a-3p	PTGS2	miRNA-Gene
hsa-miR-199a-5p	PTGS2	miRNA-Gene
hsa-miR-589-5p	PTGS2	miRNA-Gene
hsa-miR-558	PTGS2	miRNA-Gene
hsa-miR-379-3p	PTGS2	miRNA-Gene
hsa-miR-26a-5p	PTGS2	miRNA-Gene
hsa-miR-144-3p	PTGS2	miRNA-Gene
hsa-miR-20b-5p	PPARG	miRNA-Gene
hsa-miR-27b-3p	PPARG	miRNA-Gene
hsa-miR-27b-3p	PPARG	miRNA-Gene
hsa-miR-27b-3p	PPARG	miRNA-Gene
hsa-miR-138-5p	PPARG	miRNA-Gene
hsa-miR-130a-3p	PPARG	miRNA-Gene
hsa-miR-130a-3p	PPARG	miRNA-Gene
hsa-miR-130a-3p	PPARG	miRNA-Gene
hsa-miR-130a-3p	PPARG	miRNA-Gene
hsa-miR-130a-3p	PPARG	miRNA-Gene
hsa-miR-130b-3p	PPARG	miRNA-Gene
hsa-miR-130b-3p	PPARG	miRNA-Gene
hsa-miR-130b-3p	PPARG	miRNA-Gene
hsa-miR-20a-5p	PPARG	miRNA-Gene
hsa-miR-1-3p	PPARG	miRNA-Gene
hsa-miR-215-5p	PPARG	miRNA-Gene
hsa-miR-192-5p	PPARG	miRNA-Gene
hsa-miR-27a-3p	PPARG	miRNA-Gene
hsa-miR-27a-3p	PPARG	miRNA-Gene
hsa-miR-218-5p	PPARG	miRNA-Gene
hsa-miR-20b-5p	PPARG	miRNA-Gene
hsa-miR-27b-3p	PPARG	miRNA-Gene
hsa-miR-27b-3p	PPARG	miRNA-Gene
hsa-miR-27b-3p	PPARG	miRNA-Gene
hsa-miR-27b-3p	PPARG	miRNA-Gene
hsa-miR-138-5p	PPARG	miRNA-Gene
hsa-miR-130a-3p	PPARG	miRNA-Gene
hsa-miR-130a-3p	PPARG	miRNA-Gene
hsa-miR-130a-3p	PPARG	miRNA-Gene
hsa-miR-130a-3p	PPARG	miRNA-Gene
hsa-miR-130a-3p	PPARG	miRNA-Gene
hsa-miR-130a-3p	PPARG	miRNA-Gene
hsa-miR-130b-3p	PPARG	miRNA-Gene
hsa-miR-130b-3p	PPARG	miRNA-Gene
hsa-miR-130b-3p	PPARG	miRNA-Gene
hsa-miR-130b-3p	PPARG	miRNA-Gene
hsa-miR-130b-3p	PPARG	miRNA-Gene
hsa-miR-20a-5p	PPARG	miRNA-Gene
hsa-miR-1-3p	PPARG	miRNA-Gene
hsa-miR-215-5p	PPARG	miRNA-Gene
hsa-miR-192-5p	PPARG	miRNA-Gene
hsa-miR-27a-3p	PPARG	miRNA-Gene
hsa-miR-218-5p	PPARG	miRNA-Gene
hsa-miR-146a-5p	TLR2	miRNA-Gene
hsa-miR-105-5p	TLR2	miRNA-Gene
hsa-miR-19a-3p	TLR2	miRNA-Gene
hsa-miR-19a-3p	TLR2	miRNA-Gene
hsa-miR-19b-3p	TLR2	miRNA-Gene
hsa-miR-335-5p	TLR2	miRNA-Gene
hsa-miR-106b-5p	TLR2	miRNA-Gene
hsa-miR-154-5p	TLR2	miRNA-Gene
hsa-miR-101-5p	TLR2	miRNA-Gene
hsa-miR-143-3p	TLR2	miRNA-Gene
hsa-miR-23a-5p	TLR2	miRNA-Gene
hsa-miR-146a-5p	TLR2	miRNA-Gene
hsa-miR-105-5p	TLR2	miRNA-Gene
hsa-miR-19a-3p	TLR2	miRNA-Gene
hsa-miR-19a-3p	TLR2	miRNA-Gene
hsa-miR-19b-3p	TLR2	miRNA-Gene
hsa-miR-335-5p	TLR2	miRNA-Gene
hsa-miR-106b-5p	TLR2	miRNA-Gene
hsa-miR-154-5p	TLR2	miRNA-Gene
hsa-let-7b-5p	TLR2	miRNA-Gene
hsa-miR-144-3p	TLR2	miRNA-Gene
hsa-miR-21-5p	TLR2	miRNA-Gene
hsa-miR-1236-3p	TLR2	miRNA-Gene
hsa-miR-20b-5p	STAT3	miRNA-Gene
hsa-miR-20b-5p	STAT3	miRNA-Gene
hsa-miR-125b-5p	STAT3	miRNA-Gene
hsa-miR-125b-5p	STAT3	miRNA-Gene
hsa-miR-125b-5p	STAT3	miRNA-Gene
hsa-miR-337-3p	STAT3	miRNA-Gene
hsa-miR-155-5p	STAT3	miRNA-Gene
hsa-miR-93-5p	STAT3	miRNA-Gene
hsa-miR-93-5p	STAT3	miRNA-Gene
hsa-miR-21-5p	STAT3	miRNA-Gene
hsa-miR-21-5p	STAT3	miRNA-Gene
hsa-miR-21-5p	STAT3	miRNA-Gene
hsa-miR-21-5p	STAT3	miRNA-Gene
hsa-miR-92a-3p	STAT3	miRNA-Gene
hsa-miR-92a-3p	STAT3	miRNA-Gene
hsa-miR-20a-5p	STAT3	miRNA-Gene
hsa-miR-20a-5p	STAT3	miRNA-Gene
hsa-miR-20a-5p	STAT3	miRNA-Gene
hsa-miR-20a-5p	STAT3	miRNA-Gene
hsa-let-7e-5p	STAT3	miRNA-Gene
hsa-miR-124-3p	STAT3	miRNA-Gene
hsa-miR-124-3p	STAT3	miRNA-Gene
hsa-miR-124-3p	STAT3	miRNA-Gene
hsa-miR-124-3p	STAT3	miRNA-Gene
hsa-miR-124-3p	STAT3	miRNA-Gene
hsa-miR-124-3p	STAT3	miRNA-Gene
hsa-miR-124-3p	STAT3	miRNA-Gene
hsa-miR-124-3p	STAT3	miRNA-Gene
hsa-miR-124-3p	STAT3	miRNA-Gene
hsa-miR-124-3p	STAT3	miRNA-Gene
hsa-miR-124-3p	STAT3	miRNA-Gene
hsa-miR-130b-3p	STAT3	miRNA-Gene
hsa-miR-130b-3p	STAT3	miRNA-Gene
hsa-miR-106a-5p	STAT3	miRNA-Gene
hsa-miR-106a-5p	STAT3	miRNA-Gene
hsa-miR-106a-5p	STAT3	miRNA-Gene
hsa-miR-106b-5p	STAT3	miRNA-Gene
hsa-miR-106b-5p	STAT3	miRNA-Gene
hsa-miR-106b-5p	STAT3	miRNA-Gene
hsa-miR-106b-5p	STAT3	miRNA-Gene
hsa-miR-874-3p	STAT3	miRNA-Gene
hsa-miR-4516	STAT3	miRNA-Gene
hsa-miR-17-5p	STAT3	miRNA-Gene
hsa-miR-17-5p	STAT3	miRNA-Gene
hsa-miR-17-5p	STAT3	miRNA-Gene
hsa-miR-200a-3p	STAT3	miRNA-Gene
hsa-miR-544a	STAT3	miRNA-Gene
hsa-miR-181a-5p	STAT3	miRNA-Gene
hsa-miR-1234-3p	STAT3	miRNA-Gene
hsa-miR-1181	STAT3	miRNA-Gene
hsa-miR-6878-5p	STAT3	miRNA-Gene
hsa-miR-5681a	STAT3	miRNA-Gene
hsa-miR-6837-5p	STAT3	miRNA-Gene
hsa-miR-4685-5p	STAT3	miRNA-Gene
hsa-miR-7113-5p	STAT3	miRNA-Gene
hsa-miR-6754-5p	STAT3	miRNA-Gene
hsa-miR-4270	STAT3	miRNA-Gene
hsa-miR-4441	STAT3	miRNA-Gene
hsa-miR-922	STAT3	miRNA-Gene
hsa-miR-6760-5p	STAT3	miRNA-Gene
hsa-miR-1288-5p	STAT3	miRNA-Gene
hsa-miR-6871-3p	STAT3	miRNA-Gene
hsa-miR-6809-3p	STAT3	miRNA-Gene
hsa-miR-6833-3p	STAT3	miRNA-Gene
hsa-miR-4768-5p	STAT3	miRNA-Gene
hsa-miR-1178-3p	STAT3	miRNA-Gene
hsa-miR-7158-5p	STAT3	miRNA-Gene
hsa-miR-4684-5p	STAT3	miRNA-Gene
hsa-miR-138-2-3p	STAT3	miRNA-Gene
hsa-miR-371b-3p	STAT3	miRNA-Gene
hsa-miR-548n	STAT3	miRNA-Gene
hsa-miR-6875-3p	STAT3	miRNA-Gene
hsa-miR-5581-3p	STAT3	miRNA-Gene
hsa-miR-4778-3p	STAT3	miRNA-Gene
hsa-miR-7110-3p	STAT3	miRNA-Gene
hsa-miR-6845-3p	STAT3	miRNA-Gene
hsa-miR-877-3p	STAT3	miRNA-Gene
hsa-miR-618	STAT3	miRNA-Gene
hsa-miR-6807-5p	STAT3	miRNA-Gene
hsa-miR-4720-3p	STAT3	miRNA-Gene
hsa-miR-6762-3p	STAT3	miRNA-Gene
hsa-miR-4804-3p	STAT3	miRNA-Gene
hsa-miR-6872-3p	STAT3	miRNA-Gene
hsa-miR-7151-3p	STAT3	miRNA-Gene
hsa-miR-5095	STAT3	miRNA-Gene
hsa-miR-365b-5p	STAT3	miRNA-Gene
hsa-miR-365a-5p	STAT3	miRNA-Gene
hsa-miR-8052	STAT3	miRNA-Gene
hsa-miR-3199	STAT3	miRNA-Gene
hsa-miR-6789-3p	STAT3	miRNA-Gene
hsa-miR-500b-3p	STAT3	miRNA-Gene
hsa-miR-4438	STAT3	miRNA-Gene
hsa-miR-519d-3p	STAT3	miRNA-Gene
hsa-miR-519d-3p	STAT3	miRNA-Gene
hsa-miR-520c-3p	STAT3	miRNA-Gene
hsa-miR-125a-5p	STAT3	miRNA-Gene
hsa-miR-21-3p	STAT3	miRNA-Gene
hsa-miR-519a-3p	STAT3	miRNA-Gene
hsa-miR-148a-3p	STAT3	miRNA-Gene
hsa-miR-223-3p	STAT3	miRNA-Gene
hsa-let-7c-5p	STAT3	miRNA-Gene
hsa-miR-29b-1-5p	STAT3	miRNA-Gene
hsa-miR-23a-3p	STAT3	miRNA-Gene
hsa-miR-323a-3p	STAT3	miRNA-Gene
hsa-miR-375	STAT3	miRNA-Gene
hsa-miR-124-5p	STAT3	miRNA-Gene
hsa-miR-124-5p	STAT3	miRNA-Gene
hsa-miR-29b-3p	STAT3	miRNA-Gene
hsa-let-7a-5p	STAT3	miRNA-Gene
hsa-miR-340-5p	STAT3	miRNA-Gene
hsa-miR-410-5p	STAT3	miRNA-Gene
hsa-miR-20b-5p	STAT3	miRNA-Gene
hsa-miR-20b-5p	STAT3	miRNA-Gene
hsa-miR-125b-5p	STAT3	miRNA-Gene
hsa-miR-125b-5p	STAT3	miRNA-Gene
hsa-miR-125b-5p	STAT3	miRNA-Gene
hsa-miR-125b-5p	STAT3	miRNA-Gene
hsa-miR-125b-5p	STAT3	miRNA-Gene
hsa-miR-337-3p	STAT3	miRNA-Gene
hsa-miR-337-3p	STAT3	miRNA-Gene
hsa-miR-155-5p	STAT3	miRNA-Gene
hsa-miR-93-5p	STAT3	miRNA-Gene
hsa-miR-93-5p	STAT3	miRNA-Gene
hsa-miR-21-5p	STAT3	miRNA-Gene
hsa-miR-21-5p	STAT3	miRNA-Gene
hsa-miR-21-5p	STAT3	miRNA-Gene
hsa-miR-21-5p	STAT3	miRNA-Gene
hsa-miR-92a-3p	STAT3	miRNA-Gene
hsa-miR-92a-3p	STAT3	miRNA-Gene
hsa-miR-20a-5p	STAT3	miRNA-Gene
hsa-miR-20a-5p	STAT3	miRNA-Gene
hsa-miR-20a-5p	STAT3	miRNA-Gene
hsa-miR-20a-5p	STAT3	miRNA-Gene
hsa-let-7e-5p	STAT3	miRNA-Gene
hsa-miR-124-3p	STAT3	miRNA-Gene
hsa-miR-124-3p	STAT3	miRNA-Gene
hsa-miR-124-3p	STAT3	miRNA-Gene
hsa-miR-124-3p	STAT3	miRNA-Gene
hsa-miR-124-3p	STAT3	miRNA-Gene
hsa-miR-124-3p	STAT3	miRNA-Gene
hsa-miR-124-3p	STAT3	miRNA-Gene
hsa-miR-124-3p	STAT3	miRNA-Gene
hsa-miR-124-3p	STAT3	miRNA-Gene
hsa-miR-124-3p	STAT3	miRNA-Gene
hsa-miR-124-3p	STAT3	miRNA-Gene
hsa-miR-124-3p	STAT3	miRNA-Gene
hsa-miR-124-3p	STAT3	miRNA-Gene
hsa-miR-130b-3p	STAT3	miRNA-Gene
hsa-miR-130b-3p	STAT3	miRNA-Gene
hsa-miR-106a-5p	STAT3	miRNA-Gene
hsa-miR-106a-5p	STAT3	miRNA-Gene
hsa-miR-106a-5p	STAT3	miRNA-Gene
hsa-miR-106a-5p	STAT3	miRNA-Gene
hsa-miR-106b-5p	STAT3	miRNA-Gene
hsa-miR-106b-5p	STAT3	miRNA-Gene
hsa-miR-106b-5p	STAT3	miRNA-Gene
hsa-miR-106b-5p	STAT3	miRNA-Gene
hsa-miR-874-3p	STAT3	miRNA-Gene
hsa-miR-4516	STAT3	miRNA-Gene
hsa-miR-17-5p	STAT3	miRNA-Gene
hsa-miR-17-5p	STAT3	miRNA-Gene
hsa-miR-17-5p	STAT3	miRNA-Gene
hsa-miR-17-5p	STAT3	miRNA-Gene
hsa-miR-17-5p	STAT3	miRNA-Gene
hsa-miR-200a-3p	STAT3	miRNA-Gene
hsa-miR-544a	STAT3	miRNA-Gene
hsa-miR-181a-5p	STAT3	miRNA-Gene
hsa-miR-1234-3p	STAT3	miRNA-Gene
hsa-miR-1181	STAT3	miRNA-Gene
hsa-miR-6878-5p	STAT3	miRNA-Gene
hsa-miR-5681a	STAT3	miRNA-Gene
hsa-miR-6837-5p	STAT3	miRNA-Gene
hsa-miR-4685-5p	STAT3	miRNA-Gene
hsa-miR-7113-5p	STAT3	miRNA-Gene
hsa-miR-6754-5p	STAT3	miRNA-Gene
hsa-miR-4270	STAT3	miRNA-Gene
hsa-miR-4441	STAT3	miRNA-Gene
hsa-miR-922	STAT3	miRNA-Gene
hsa-miR-6760-5p	STAT3	miRNA-Gene
hsa-miR-1288-5p	STAT3	miRNA-Gene
hsa-miR-6871-3p	STAT3	miRNA-Gene
hsa-miR-6809-3p	STAT3	miRNA-Gene
hsa-miR-6833-3p	STAT3	miRNA-Gene
hsa-miR-4768-5p	STAT3	miRNA-Gene
hsa-miR-1178-3p	STAT3	miRNA-Gene
hsa-miR-7158-5p	STAT3	miRNA-Gene
hsa-miR-4684-5p	STAT3	miRNA-Gene
hsa-miR-138-2-3p	STAT3	miRNA-Gene
hsa-miR-371b-3p	STAT3	miRNA-Gene
hsa-miR-548n	STAT3	miRNA-Gene
hsa-miR-6875-3p	STAT3	miRNA-Gene
hsa-miR-5581-3p	STAT3	miRNA-Gene
hsa-miR-4778-3p	STAT3	miRNA-Gene
hsa-miR-7110-3p	STAT3	miRNA-Gene
hsa-miR-6845-3p	STAT3	miRNA-Gene
hsa-miR-877-3p	STAT3	miRNA-Gene
hsa-miR-618	STAT3	miRNA-Gene
hsa-miR-6807-5p	STAT3	miRNA-Gene
hsa-miR-4720-3p	STAT3	miRNA-Gene
hsa-miR-6762-3p	STAT3	miRNA-Gene
hsa-miR-4804-3p	STAT3	miRNA-Gene
hsa-miR-6872-3p	STAT3	miRNA-Gene
hsa-miR-7151-3p	STAT3	miRNA-Gene
hsa-miR-5095	STAT3	miRNA-Gene
hsa-miR-365b-5p	STAT3	miRNA-Gene
hsa-miR-365a-5p	STAT3	miRNA-Gene
hsa-miR-8052	STAT3	miRNA-Gene
hsa-miR-3199	STAT3	miRNA-Gene
hsa-miR-6789-3p	STAT3	miRNA-Gene
hsa-miR-500b-3p	STAT3	miRNA-Gene
hsa-miR-4438	STAT3	miRNA-Gene
hsa-miR-519d-3p	STAT3	miRNA-Gene
hsa-miR-519d-3p	STAT3	miRNA-Gene
hsa-miR-520c-3p	STAT3	miRNA-Gene
hsa-miR-125a-5p	STAT3	miRNA-Gene
hsa-miR-21-3p	STAT3	miRNA-Gene
hsa-miR-519a-3p	STAT3	miRNA-Gene
hsa-miR-148a-3p	STAT3	miRNA-Gene
hsa-miR-1301-3p	STAT3	miRNA-Gene
hsa-miR-19b-3p	STAT3	miRNA-Gene
hsa-miR-140-3p	STAT3	miRNA-Gene
hsa-miR-30b-3p	STAT3	miRNA-Gene
hsa-miR-135b-5p	STAT3	miRNA-Gene
hsa-miR-532-5p	STAT3	miRNA-Gene
hsa-miR-590-5p	STAT3	miRNA-Gene
hsa-miR-301b-3p	STAT3	miRNA-Gene
hsa-miR-296-5p	STAT3	miRNA-Gene
hsa-miR-298	STAT3	miRNA-Gene
hsa-miR-130a-3p	STAT3	miRNA-Gene
hsa-miR-29b-3p	STAT3	miRNA-Gene
hsa-miR-29b-3p	STAT3	miRNA-Gene
hsa-miR-29b-3p	STAT3	miRNA-Gene
hsa-miR-199a-3p	STAT3	miRNA-Gene
hsa-miR-340-5p	STAT3	miRNA-Gene
hsa-miR-340-5p	STAT3	miRNA-Gene
hsa-miR-143-3p	STAT3	miRNA-Gene
hsa-miR-204-5p	STAT3	miRNA-Gene
hsa-miR-204-5p	STAT3	miRNA-Gene
hsa-miR-4500	STAT3	miRNA-Gene
hsa-miR-634	STAT3	miRNA-Gene
hsa-miR-551b-3p	STAT3	miRNA-Gene
hsa-miR-296-3p	STAT3	miRNA-Gene
hsa-miR-29b-2-5p	STAT3	miRNA-Gene
hsa-miR-29b-2-5p	STAT3	miRNA-Gene
hsa-miR-1-3p	ARG1	miRNA-Gene
hsa-miR-7-5p	ARG1	miRNA-Gene
hsa-miR-30a-5p	ARG1	miRNA-Gene
hsa-miR-1-3p	ARG1	miRNA-Gene
hsa-miR-7-5p	ARG1	miRNA-Gene
hsa-miR-30a-5p	ARG1	miRNA-Gene
hsa-miR-23a-3p	ARG1	miRNA-Gene
hsa-miR-34a-5p	ARG1	miRNA-Gene
hsa-miR-204-5p	IL1B	miRNA-Gene
hsa-miR-21-5p	IL1B	miRNA-Gene
hsa-miR-887-3p	IL1B	miRNA-Gene
hsa-miR-24-3p	IL1B	miRNA-Gene
hsa-miR-106a-5p	IL1B	miRNA-Gene
hsa-miR-877-3p	IL1B	miRNA-Gene
hsa-miR-204-5p	IL1B	miRNA-Gene
hsa-miR-21-5p	IL1B	miRNA-Gene
hsa-miR-155-5p	IL1B	miRNA-Gene
hsa-miR-34a-5p	IL1B	miRNA-Gene
hsa-let-7c-5p	IL1B	miRNA-Gene
hsa-let-7c-5p	IL1B	miRNA-Gene
hsa-miR-362-3p	IL1B	miRNA-Gene
hsa-miR-221-5p	IL1B	miRNA-Gene
hsa-miR-340-5p	IL1B	miRNA-Gene
hsa-miR-149-5p	IL1B	miRNA-Gene
hsa-let-7a-5p	IL6	miRNA-Gene
hsa-miR-203a-3p	IL6	miRNA-Gene
hsa-miR-142-3p	IL6	miRNA-Gene
hsa-miR-26a-5p	IL6	miRNA-Gene
hsa-miR-335-5p	IL6	miRNA-Gene
hsa-miR-365a-3p	IL6	miRNA-Gene
hsa-miR-155-5p	IL6	miRNA-Gene
hsa-miR-155-5p	IL6	miRNA-Gene
hsa-miR-124-3p	IL6	miRNA-Gene
hsa-miR-1-3p	IL6	miRNA-Gene
hsa-miR-98-5p	IL6	miRNA-Gene
hsa-miR-98-5p	IL6	miRNA-Gene
hsa-miR-98-5p	IL6	miRNA-Gene
hsa-miR-107	IL6	miRNA-Gene
hsa-let-7c-5p	IL6	miRNA-Gene
hsa-miR-223-3p	IL6	miRNA-Gene
hsa-miR-149-5p	IL6	miRNA-Gene
hsa-let-7f-5p	IL6	miRNA-Gene
hsa-miR-146b-5p	IL6	miRNA-Gene
hsa-miR-9-5p	IL6	miRNA-Gene
hsa-miR-146a-5p	IL6	miRNA-Gene
hsa-miR-125a-3p	IL6	miRNA-Gene
hsa-miR-106a-5p	IL6	miRNA-Gene
hsa-miR-136-5p	IL6	miRNA-Gene
hsa-miR-451a	IL6	miRNA-Gene
hsa-let-7a-5p	IL6	miRNA-Gene
hsa-miR-203a-3p	IL6	miRNA-Gene
hsa-miR-142-3p	IL6	miRNA-Gene
hsa-miR-26a-5p	IL6	miRNA-Gene
hsa-miR-26a-5p	IL6	miRNA-Gene
hsa-miR-939-5p	IL6	miRNA-Gene
hsa-miR-335-5p	IL6	miRNA-Gene
hsa-miR-365a-3p	IL6	miRNA-Gene
hsa-miR-365a-3p	IL6	miRNA-Gene
hsa-miR-155-5p	IL6	miRNA-Gene
hsa-miR-155-5p	IL6	miRNA-Gene
hsa-miR-125b-5p	IL6	miRNA-Gene
hsa-miR-125b-5p	IL6	miRNA-Gene
hsa-miR-124-3p	IL6	miRNA-Gene
hsa-miR-1-3p	IL6	miRNA-Gene
hsa-miR-98-5p	IL6	miRNA-Gene
hsa-miR-98-5p	IL6	miRNA-Gene
hsa-miR-98-5p	IL6	miRNA-Gene
hsa-miR-98-5p	IL6	miRNA-Gene
hsa-miR-107	IL6	miRNA-Gene
hsa-let-7c-5p	IL6	miRNA-Gene
hsa-let-7c-5p	IL6	miRNA-Gene
hsa-let-7c-5p	IL6	miRNA-Gene
hsa-miR-223-3p	IL6	miRNA-Gene
hsa-miR-223-3p	IL6	miRNA-Gene
hsa-miR-149-5p	IL6	miRNA-Gene
hsa-miR-149-5p	IL6	miRNA-Gene
hsa-let-7f-5p	IL6	miRNA-Gene
hsa-miR-146b-5p	IL6	miRNA-Gene
hsa-miR-9-5p	IL6	miRNA-Gene
hsa-miR-9-5p	IL6	miRNA-Gene
hsa-miR-375	IL6	miRNA-Gene
hsa-miR-146a-5p	IL6	miRNA-Gene
hsa-miR-26b-5p	IL6	miRNA-Gene
hsa-miR-603	IL6	miRNA-Gene
hsa-miR-29b-3p	IL6	miRNA-Gene
hsa-miR-199a-3p	IL6	miRNA-Gene
hsa-miR-298	IL6	miRNA-Gene
hsa-miR-340-5p	IL6	miRNA-Gene
hsa-miR-137	IL6	miRNA-Gene
hsa-miR-19a-3p	IL6	miRNA-Gene
hsa-miR-146a-3p	IL6	miRNA-Gene
hsa-miR-1238-3p	PTPRC	miRNA-Gene
hsa-miR-670-3p	PTPRC	miRNA-Gene
hsa-miR-4309	PTPRC	miRNA-Gene
hsa-miR-3198	PTPRC	miRNA-Gene
hsa-miR-4653-3p	PTPRC	miRNA-Gene
hsa-miR-4748	PTPRC	miRNA-Gene
hsa-miR-4464	PTPRC	miRNA-Gene
hsa-miR-1238-3p	PTPRC	miRNA-Gene
hsa-miR-670-3p	PTPRC	miRNA-Gene
hsa-miR-4309	PTPRC	miRNA-Gene
hsa-miR-3198	PTPRC	miRNA-Gene
hsa-miR-4653-3p	PTPRC	miRNA-Gene
hsa-miR-4748	PTPRC	miRNA-Gene
hsa-miR-4464	PTPRC	miRNA-Gene
hsa-miR-26a-1-3p	Il6	miRNA-Gene
hsa-miR-18b-5p	TLR4	miRNA-Gene
hsa-miR-33b-5p	TLR4	miRNA-Gene
hsa-miR-25-3p	TLR4	miRNA-Gene
hsa-let-7i-5p	TLR4	miRNA-Gene
hsa-miR-627-5p	TLR4	miRNA-Gene
hsa-miR-196a-5p	TLR4	miRNA-Gene
hsa-let-7a-5p	TLR4	miRNA-Gene
hsa-let-7b-5p	TLR4	miRNA-Gene
hsa-let-7c-5p	TLR4	miRNA-Gene
hsa-let-7d-5p	TLR4	miRNA-Gene
hsa-let-7e-5p	TLR4	miRNA-Gene
hsa-let-7f-5p	TLR4	miRNA-Gene
hsa-let-7g-5p	TLR4	miRNA-Gene
hsa-miR-98-5p	TLR4	miRNA-Gene
hsa-miR-106b-5p	TLR4	miRNA-Gene
hsa-miR-15a-5p	TLR4	miRNA-Gene
hsa-miR-17-5p	TLR4	miRNA-Gene
hsa-miR-20a-5p	TLR4	miRNA-Gene
hsa-miR-124-3p	TLR4	miRNA-Gene
hsa-miR-139-5p	TLR4	miRNA-Gene
hsa-miR-140-5p	TLR4	miRNA-Gene
hsa-miR-21-5p	TLR4	miRNA-Gene
hsa-miR-34a-5p	TLR4	miRNA-Gene
hsa-miR-876-3p	TLR4	miRNA-Gene
hsa-miR-92b-3p	TLR4	miRNA-Gene
hsa-miR-1285-3p	TLR4	miRNA-Gene
hsa-miR-148a-3p	TLR4	miRNA-Gene
hsa-miR-148b-3p	TLR4	miRNA-Gene
hsa-miR-181a-5p	TLR4	miRNA-Gene
hsa-miR-18a-5p	TLR4	miRNA-Gene
hsa-miR-26a-5p	TLR4	miRNA-Gene
hsa-miR-26b-5p	TLR4	miRNA-Gene
hsa-miR-28-5p	TLR4	miRNA-Gene
hsa-miR-301a-3p	TLR4	miRNA-Gene
hsa-miR-3913-5p	TLR4	miRNA-Gene
hsa-miR-4423-5p	TLR4	miRNA-Gene
hsa-miR-4525	TLR4	miRNA-Gene
hsa-miR-516b-5p	TLR4	miRNA-Gene
hsa-miR-625-5p	TLR4	miRNA-Gene
hsa-miR-92a-3p	TLR4	miRNA-Gene
hsa-miR-99a-3p	TLR4	miRNA-Gene
hsa-miR-320a-3p	TLR4	miRNA-Gene
hsa-miR-4286	TLR4	miRNA-Gene
hsa-miR-19b-3p	TLR4	miRNA-Gene
hsa-miR-19a-3p	TLR4	miRNA-Gene
hsa-miR-106a-5p	TLR4	miRNA-Gene
hsa-miR-1287-5p	TLR4	miRNA-Gene
hsa-miR-221-3p	TLR4	miRNA-Gene
hsa-miR-222-3p	TLR4	miRNA-Gene
hsa-miR-32-5p	TLR4	miRNA-Gene
hsa-miR-210-3p	TLR4	miRNA-Gene
hsa-miR-4664-3p	TLR4	miRNA-Gene
hsa-miR-20b-5p	TLR4	miRNA-Gene
hsa-miR-3681-5p	TLR4	miRNA-Gene
hsa-miR-200b-3p	TLR4	miRNA-Gene
hsa-miR-200c-3p	TLR4	miRNA-Gene
hsa-miR-206	TLR4	miRNA-Gene
hsa-miR-31-5p	TLR4	miRNA-Gene
hsa-miR-101-3p	TLR4	miRNA-Gene
hsa-miR-16-5p	TLR4	miRNA-Gene
hsa-miR-1-3p	TLR4	miRNA-Gene
hsa-miR-155-5p	TLR4	miRNA-Gene
hsa-miR-27a-3p	TLR4	miRNA-Gene
hsa-miR-335-5p	TLR4	miRNA-Gene
hsa-miR-182-5p	CASP3	miRNA-Gene
hsa-let-7c-5p	CASP3	miRNA-Gene
hsa-miR-122-5p	CASP3	miRNA-Gene
hsa-miR-19b-3p	CASP3	miRNA-Gene
hsa-miR-491-5p	CASP3	miRNA-Gene
hsa-miR-98-5p	CASP3	miRNA-Gene
hsa-let-7a-5p	CASP3	miRNA-Gene
hsa-miR-1306-3p	CASP3	miRNA-Gene
hsa-let-7b-5p	CASP3	miRNA-Gene
hsa-miR-142-5p	CASP3	miRNA-Gene
hsa-let-7d-5p	CASP3	miRNA-Gene
hsa-let-7e-5p	CASP3	miRNA-Gene
hsa-miR-210-3p	CASP3	miRNA-Gene
hsa-miR-3928-3p	CASP3	miRNA-Gene
hsa-miR-15a-5p	CASP3	miRNA-Gene
hsa-let-7f-5p	CASP3	miRNA-Gene
hsa-let-7g-5p	CASP3	miRNA-Gene
hsa-miR-450b-5p	CASP3	miRNA-Gene
hsa-let-7i-5p	CASP3	miRNA-Gene
hsa-miR-125a-3p	CASP3	miRNA-Gene
hsa-miR-101-3p	CASP3	miRNA-Gene
hsa-miR-103a-3p	CASP3	miRNA-Gene
hsa-miR-502-5p	CASP3	miRNA-Gene
hsa-miR-105-5p	CASP3	miRNA-Gene
hsa-miR-106a-5p	CASP3	miRNA-Gene
hsa-miR-302c-3p	CASP3	miRNA-Gene
hsa-miR-106b-5p	CASP3	miRNA-Gene
hsa-miR-18a-5p	CASP3	miRNA-Gene
hsa-miR-125a-5p	CASP3	miRNA-Gene
hsa-miR-1270	CASP3	miRNA-Gene
hsa-miR-1275	CASP3	miRNA-Gene
hsa-miR-1290	CASP3	miRNA-Gene
hsa-miR-92a-3p	CASP3	miRNA-Gene
hsa-miR-342-3p	CASP3	miRNA-Gene
hsa-miR-26a-5p	CASP3	miRNA-Gene
hsa-miR-92b-3p	CASP3	miRNA-Gene
hsa-miR-25-3p	CASP3	miRNA-Gene
hsa-miR-148b-3p	CASP3	miRNA-Gene
hsa-miR-423-5p	CASP3	miRNA-Gene
hsa-miR-548j-5p	CASP3	miRNA-Gene
hsa-miR-183-3p	CASP3	miRNA-Gene
hsa-miR-26b-5p	CASP3	miRNA-Gene
hsa-miR-7974	CASP3	miRNA-Gene
hsa-miR-582-5p	CASP3	miRNA-Gene
hsa-miR-17-5p	CASP3	miRNA-Gene
hsa-miR-191-5p	CASP3	miRNA-Gene
hsa-miR-9-5p	CASP3	miRNA-Gene
hsa-miR-548l	CASP3	miRNA-Gene
hsa-miR-4745-5p	CASP3	miRNA-Gene
hsa-miR-23a-3p	CASP3	miRNA-Gene
hsa-miR-96-5p	CASP3	miRNA-Gene
hsa-miR-20a-5p	CASP3	miRNA-Gene
hsa-miR-107	CASP3	miRNA-Gene
hsa-miR-181b-5p	CASP3	miRNA-Gene
hsa-miR-222-3p	CASP3	miRNA-Gene
hsa-miR-130b-3p	CASP3	miRNA-Gene
hsa-miR-130a-3p	CASP3	miRNA-Gene
hsa-miR-374b-5p	CASP3	miRNA-Gene
hsa-miR-500a-3p	CASP3	miRNA-Gene
hsa-miR-20b-5p	CASP3	miRNA-Gene
hsa-miR-374a-5p	CASP3	miRNA-Gene
hsa-miR-33b-5p	CASP3	miRNA-Gene
hsa-miR-196a-5p	CASP3	miRNA-Gene
hsa-miR-29c-3p	CASP3	miRNA-Gene
hsa-miR-28-3p	CASP3	miRNA-Gene
hsa-miR-629-5p	CASP3	miRNA-Gene
hsa-miR-29a-3p	CASP3	miRNA-Gene
hsa-miR-28-5p	CASP3	miRNA-Gene
hsa-miR-19a-3p	CASP3	miRNA-Gene
hsa-miR-24-3p	CASP3	miRNA-Gene
hsa-miR-876-5p	CASP3	miRNA-Gene
hsa-miR-1-3p	CASP3	miRNA-Gene
hsa-miR-138-5p	CASP3	miRNA-Gene
hsa-miR-376a-5p	CASP3	miRNA-Gene
hsa-miR-421	CASP3	miRNA-Gene
hsa-miR-505-3p	CASP3	miRNA-Gene
hsa-miR-5682	CASP3	miRNA-Gene
hsa-miR-21-5p	CASP3	miRNA-Gene
hsa-miR-29b-3p	CASP3	miRNA-Gene
hsa-miR-30b-3p	CASP3	miRNA-Gene
hsa-miR-34a-5p	CASP3	miRNA-Gene
hsa-miR-378a-5p	CASP3	miRNA-Gene
hsa-miR-381-3p	CASP3	miRNA-Gene
hsa-miR-221-5p	CASP3	miRNA-Gene
hsa-miR-424-5p	CASP3	miRNA-Gene
hsa-miR-665	CASP3	miRNA-Gene
hsa-miR-6855-5p	CASP3	miRNA-Gene
hsa-miR-93-5p	CASP3	miRNA-Gene
hsa-miR-616-5p	CASP3	miRNA-Gene
hsa-miR-23b-3p	CASP3	miRNA-Gene
hsa-miR-652-3p	CASP3	miRNA-Gene
hsa-miR-501-5p	CASP3	miRNA-Gene
hsa-miR-18b-5p	CASP3	miRNA-Gene
hsa-miR-139-5p	CASP3	miRNA-Gene
hsa-miR-452-5p	CASP3	miRNA-Gene
hsa-miR-148b-5p	CASP3	miRNA-Gene
hsa-miR-15b-5p	CASP3	miRNA-Gene
hsa-miR-16-5p	CASP3	miRNA-Gene
hsa-miR-203a-3p	CASP3	miRNA-Gene
hsa-miR-4454	CASP3	miRNA-Gene
hsa-miR-584-5p	CASP3	miRNA-Gene
hsa-miR-3200-3p	CASP3	miRNA-Gene
hsa-miR-200a-5p	CASP3	miRNA-Gene
hsa-miR-186-5p	CASP3	miRNA-Gene
hsa-miR-660-5p	CASP3	miRNA-Gene
hsa-miR-576-5p	CASP3	miRNA-Gene
hsa-miR-125b-5p	CASP3	miRNA-Gene
hsa-miR-1301-3p	CASP3	miRNA-Gene
hsa-miR-185-5p	CASP3	miRNA-Gene
hsa-miR-484	CASP3	miRNA-Gene
hsa-miR-378a-3p	CASP3	miRNA-Gene
hsa-miR-27b-3p	CASP3	miRNA-Gene
hsa-miR-33a-3p	CASP3	miRNA-Gene
hsa-miR-151a-3p	CASP3	miRNA-Gene
hsa-miR-33a-5p	CASP3	miRNA-Gene
hsa-miR-340-5p	CASP3	miRNA-Gene
hsa-miR-181d-5p	CASP3	miRNA-Gene
hsa-miR-7-5p	CASP3	miRNA-Gene
hsa-miR-363-3p	CASP3	miRNA-Gene
hsa-miR-21-3p	CASP3	miRNA-Gene
hsa-miR-221-3p	CASP3	miRNA-Gene
hsa-miR-30a-5p	CASP3	miRNA-Gene
hsa-miR-124-3p	CASP3	miRNA-Gene
hsa-miR-16-5p	PTGS2	miRNA-Gene
hsa-miR-130a-3p	PTGS2	miRNA-Gene
hsa-miR-130b-3p	PTGS2	miRNA-Gene
hsa-let-7e-5p	PTGS2	miRNA-Gene
hsa-miR-34a-5p	PTGS2	miRNA-Gene
hsa-miR-152-3p	PTGS2	miRNA-Gene
hsa-miR-301a-3p	PTGS2	miRNA-Gene
hsa-miR-15a-5p	PTGS2	miRNA-Gene
hsa-miR-15b-5p	PTGS2	miRNA-Gene
hsa-miR-454-3p	PTGS2	miRNA-Gene
hsa-miR-148a-3p	PTGS2	miRNA-Gene
hsa-miR-148b-3p	PTGS2	miRNA-Gene
hsa-miR-424-5p	PTGS2	miRNA-Gene
hsa-miR-101-3p	PTGS2	miRNA-Gene
hsa-let-7f-2-3p	PTGS2	miRNA-Gene
hsa-miR-214-3p	PTGS2	miRNA-Gene
hsa-miR-29b-3p	PTGS2	miRNA-Gene
hsa-let-7a-5p	PTGS2	miRNA-Gene
hsa-miR-107	PTGS2	miRNA-Gene
hsa-let-7b-5p	PTGS2	miRNA-Gene
hsa-miR-579-3p	PTGS2	miRNA-Gene
hsa-let-7c-5p	PTGS2	miRNA-Gene
hsa-let-7d-5p	PTGS2	miRNA-Gene
hsa-miR-106b-5p	PTGS2	miRNA-Gene
hsa-miR-219a-1-3p	PTGS2	miRNA-Gene
hsa-let-7i-5p	PTGS2	miRNA-Gene
hsa-miR-19a-3p	PTGS2	miRNA-Gene
hsa-miR-185-5p	PTGS2	miRNA-Gene
hsa-miR-146b-5p	PTGS2	miRNA-Gene
hsa-miR-23a-3p	PTGS2	miRNA-Gene
hsa-miR-124-3p	PTGS2	miRNA-Gene
hsa-miR-33b-5p	PTGS2	miRNA-Gene
hsa-miR-196a-5p	PTGS2	miRNA-Gene
hsa-miR-19b-3p	PTGS2	miRNA-Gene
hsa-miR-16-1-3p	PTGS2	miRNA-Gene
hsa-miR-576-3p	PTGS2	miRNA-Gene
hsa-miR-148b-5p	PTGS2	miRNA-Gene
hsa-miR-23b-3p	PTGS2	miRNA-Gene
hsa-miR-17-5p	PTGS2	miRNA-Gene
hsa-miR-338-3p	PTGS2	miRNA-Gene
hsa-miR-98-5p	PTGS2	miRNA-Gene
hsa-miR-27a-5p	PTGS2	miRNA-Gene
hsa-let-7f-5p	PTGS2	miRNA-Gene
hsa-let-7g-5p	PTGS2	miRNA-Gene
hsa-miR-103a-3p	PTGS2	miRNA-Gene
hsa-miR-146a-5p	PTGS2	miRNA-Gene
hsa-miR-15b-3p	PTGS2	miRNA-Gene
hsa-miR-181a-5p	PTGS2	miRNA-Gene
hsa-miR-181b-5p	PTGS2	miRNA-Gene
hsa-miR-181d-5p	PTGS2	miRNA-Gene
hsa-miR-18a-5p	PTGS2	miRNA-Gene
hsa-miR-20a-5p	PTGS2	miRNA-Gene
hsa-miR-25-3p	PTGS2	miRNA-Gene
hsa-miR-26a-5p	PTGS2	miRNA-Gene
hsa-miR-26b-5p	PTGS2	miRNA-Gene
hsa-miR-27a-3p	PTGS2	miRNA-Gene
hsa-miR-30a-5p	PTGS2	miRNA-Gene
hsa-miR-320a-3p	PTGS2	miRNA-Gene
hsa-miR-320b	PTGS2	miRNA-Gene
hsa-miR-320c	PTGS2	miRNA-Gene
hsa-miR-361-5p	PTGS2	miRNA-Gene
hsa-miR-92a-3p	PTGS2	miRNA-Gene
hsa-miR-92b-3p	PTGS2	miRNA-Gene
hsa-miR-93-5p	PTGS2	miRNA-Gene
hsa-miR-10a-5p	PTGS2	miRNA-Gene
hsa-miR-132-3p	PTGS2	miRNA-Gene
hsa-miR-191-5p	PTGS2	miRNA-Gene
hsa-miR-193a-3p	PTGS2	miRNA-Gene
hsa-miR-193b-3p	PTGS2	miRNA-Gene
hsa-miR-203a-3p	PTGS2	miRNA-Gene
hsa-miR-29a-3p	PTGS2	miRNA-Gene
hsa-miR-29c-3p	PTGS2	miRNA-Gene
hsa-miR-423-5p	PTGS2	miRNA-Gene
hsa-miR-106a-5p	PTGS2	miRNA-Gene
hsa-miR-20b-5p	PTGS2	miRNA-Gene
hsa-miR-18b-5p	PTGS2	miRNA-Gene
hsa-miR-139-5p	PTGS2	miRNA-Gene
hsa-miR-183-5p	PTGS2	miRNA-Gene
hsa-miR-24-3p	PTGS2	miRNA-Gene
hsa-miR-28-3p	PTGS2	miRNA-Gene
hsa-miR-499a-5p	PTGS2	miRNA-Gene
hsa-miR-544a	PTGS2	miRNA-Gene
hsa-let-7b-3p	PTGS2	miRNA-Gene
hsa-miR-1185-5p	PTGS2	miRNA-Gene
hsa-miR-1285-3p	PTGS2	miRNA-Gene
hsa-miR-194-5p	PTGS2	miRNA-Gene
hsa-miR-221-3p	PTGS2	miRNA-Gene
hsa-miR-302b-3p	PTGS2	miRNA-Gene
hsa-miR-30c-1-3p	PTGS2	miRNA-Gene
hsa-miR-363-3p	PTGS2	miRNA-Gene
hsa-miR-376a-5p	PTGS2	miRNA-Gene
hsa-miR-377-5p	PTGS2	miRNA-Gene
hsa-miR-487b-3p	PTGS2	miRNA-Gene
hsa-miR-491-5p	PTGS2	miRNA-Gene
hsa-miR-574-3p	PTGS2	miRNA-Gene
hsa-miR-654-3p	PTGS2	miRNA-Gene
hsa-miR-7-5p	PTGS2	miRNA-Gene
hsa-miR-2110	PTGS2	miRNA-Gene
hsa-miR-222-3p	PTGS2	miRNA-Gene
hsa-miR-374a-5p	PTGS2	miRNA-Gene
hsa-miR-182-3p	PTGS2	miRNA-Gene
hsa-miR-374b-5p	PTGS2	miRNA-Gene
hsa-miR-625-5p	PTGS2	miRNA-Gene
hsa-miR-624-5p	PTGS2	miRNA-Gene
hsa-miR-574-5p	PTGS2	miRNA-Gene
hsa-miR-206	PTGS2	miRNA-Gene
hsa-miR-31-5p	PTGS2	miRNA-Gene
hsa-miR-450a-5p	PTGS2	miRNA-Gene
hsa-miR-378a-3p	PTGS2	miRNA-Gene
hsa-miR-340-5p	PTGS2	miRNA-Gene
hsa-miR-210-3p	PTGS2	miRNA-Gene
hsa-miR-558	PTGS2	miRNA-Gene
hsa-miR-21-3p	PTGS2	miRNA-Gene
hsa-miR-200c-3p	PTGS2	miRNA-Gene
hsa-miR-335-5p	PTGS2	miRNA-Gene
hsa-miR-128-3p	PTGS2	miRNA-Gene
hsa-miR-373-3p	PTGS2	miRNA-Gene
hsa-miR-372-3p	PTGS2	miRNA-Gene
hsa-miR-10b-5p	PTGS2	miRNA-Gene
hsa-miR-138-5p	PTGS2	miRNA-Gene
hsa-miR-421	PPARG	miRNA-Gene
hsa-miR-21-5p	PPARG	miRNA-Gene
hsa-miR-130a-3p	PPARG	miRNA-Gene
hsa-miR-130b-3p	PPARG	miRNA-Gene
hsa-miR-301a-3p	PPARG	miRNA-Gene
hsa-miR-301b-3p	PPARG	miRNA-Gene
hsa-miR-454-3p	PPARG	miRNA-Gene
hsa-miR-181a-5p	PPARG	miRNA-Gene
hsa-miR-181b-5p	PPARG	miRNA-Gene
hsa-miR-181d-5p	PPARG	miRNA-Gene
hsa-miR-34a-5p	PPARG	miRNA-Gene
hsa-miR-139-5p	PPARG	miRNA-Gene
hsa-miR-1-3p	PPARG	miRNA-Gene
hsa-miR-26a-5p	PPARG	miRNA-Gene
hsa-miR-491-5p	PPARG	miRNA-Gene
hsa-let-7a-5p	PPARG	miRNA-Gene
hsa-let-7d-5p	PPARG	miRNA-Gene
hsa-let-7f-5p	PPARG	miRNA-Gene
hsa-let-7g-5p	PPARG	miRNA-Gene
hsa-miR-101-3p	PPARG	miRNA-Gene
hsa-let-7b-5p	PPARG	miRNA-Gene
hsa-let-7c-5p	PPARG	miRNA-Gene
hsa-miR-423-5p	PPARG	miRNA-Gene
hsa-miR-561-5p	PPARG	miRNA-Gene
hsa-miR-98-5p	PPARG	miRNA-Gene
hsa-miR-132-3p	PPARG	miRNA-Gene
hsa-miR-16-5p	PPARG	miRNA-Gene
hsa-miR-106a-5p	PPARG	miRNA-Gene
hsa-miR-106b-5p	PPARG	miRNA-Gene
hsa-miR-128-3p	PPARG	miRNA-Gene
hsa-miR-17-5p	PPARG	miRNA-Gene
hsa-miR-27a-3p	PPARG	miRNA-Gene
hsa-miR-27b-3p	PPARG	miRNA-Gene
hsa-miR-93-5p	PPARG	miRNA-Gene
hsa-miR-140-5p	PPARG	miRNA-Gene
hsa-miR-24-3p	PPARG	miRNA-Gene
hsa-miR-28-5p	PPARG	miRNA-Gene
hsa-miR-25-3p	PPARG	miRNA-Gene
hsa-miR-92a-3p	PPARG	miRNA-Gene
hsa-miR-18a-5p	PPARG	miRNA-Gene
hsa-miR-23a-3p	PPARG	miRNA-Gene
hsa-miR-23b-3p	PPARG	miRNA-Gene
hsa-miR-4454	PPARG	miRNA-Gene
hsa-miR-148b-3p	PPARG	miRNA-Gene
hsa-miR-152-3p	PPARG	miRNA-Gene
hsa-miR-191-5p	PPARG	miRNA-Gene
hsa-let-7f-1-3p	PPARG	miRNA-Gene
hsa-miR-182-5p	PPARG	miRNA-Gene
hsa-miR-30c-1-3p	PPARG	miRNA-Gene
hsa-miR-197-5p	PPARG	miRNA-Gene
hsa-miR-330-5p	PPARG	miRNA-Gene
hsa-miR-7-5p	PPARG	miRNA-Gene
hsa-miR-3940-3p	PPARG	miRNA-Gene
hsa-miR-516b-5p	PPARG	miRNA-Gene
hsa-miR-20a-5p	PPARG	miRNA-Gene
hsa-miR-30a-5p	PPARG	miRNA-Gene
hsa-miR-1271-5p	PPARG	miRNA-Gene
hsa-miR-20b-5p	PPARG	miRNA-Gene
hsa-miR-3662	PPARG	miRNA-Gene
hsa-miR-126-3p	PPARG	miRNA-Gene
hsa-miR-548d-5p	PPARG	miRNA-Gene
hsa-miR-218-5p	PPARG	miRNA-Gene
hsa-miR-147a	PPARG	miRNA-Gene
hsa-miR-155-5p	PPARG	miRNA-Gene
hsa-miR-199a-5p	PPARG	miRNA-Gene
hsa-miR-27a-5p	PPARG	miRNA-Gene
hsa-miR-192-5p	PPARG	miRNA-Gene
hsa-miR-539-3p	TLR2	miRNA-Gene
hsa-miR-139-5p	TLR2	miRNA-Gene
hsa-let-7f-2-3p	TLR2	miRNA-Gene
hsa-miR-143-3p	TLR2	miRNA-Gene
hsa-miR-19a-3p	TLR2	miRNA-Gene
hsa-miR-19b-3p	TLR2	miRNA-Gene
hsa-miR-25-3p	TLR2	miRNA-Gene
hsa-miR-26a-5p	TLR2	miRNA-Gene
hsa-miR-26b-5p	TLR2	miRNA-Gene
hsa-miR-32-5p	TLR2	miRNA-Gene
hsa-miR-92a-3p	TLR2	miRNA-Gene
hsa-miR-92b-3p	TLR2	miRNA-Gene
hsa-let-7f-5p	TLR2	miRNA-Gene
hsa-miR-191-5p	TLR2	miRNA-Gene
hsa-miR-424-5p	TLR2	miRNA-Gene
hsa-miR-29c-3p	TLR2	miRNA-Gene
hsa-miR-29a-3p	TLR2	miRNA-Gene
hsa-miR-3065-3p	TLR2	miRNA-Gene
hsa-miR-29b-3p	TLR2	miRNA-Gene
hsa-miR-130a-3p	TLR2	miRNA-Gene
hsa-miR-130b-3p	TLR2	miRNA-Gene
hsa-miR-146a-5p	TLR2	miRNA-Gene
hsa-miR-106b-5p	TLR2	miRNA-Gene
hsa-miR-335-5p	TLR2	miRNA-Gene
hsa-miR-17-5p	STAT3	miRNA-Gene
hsa-miR-106a-5p	STAT3	miRNA-Gene
hsa-miR-130b-3p	STAT3	miRNA-Gene
hsa-miR-106b-5p	STAT3	miRNA-Gene
hsa-miR-302b-3p	STAT3	miRNA-Gene
hsa-miR-20a-5p	STAT3	miRNA-Gene
hsa-miR-148b-3p	STAT3	miRNA-Gene
hsa-miR-20b-5p	STAT3	miRNA-Gene
hsa-miR-18a-5p	STAT3	miRNA-Gene
hsa-miR-18b-5p	STAT3	miRNA-Gene
hsa-miR-93-5p	STAT3	miRNA-Gene
hsa-miR-519c-3p	STAT3	miRNA-Gene
hsa-miR-23a-3p	STAT3	miRNA-Gene
hsa-miR-103a-3p	STAT3	miRNA-Gene
hsa-miR-766-5p	STAT3	miRNA-Gene
hsa-miR-107	STAT3	miRNA-Gene
hsa-miR-142-5p	STAT3	miRNA-Gene
hsa-miR-122-5p	STAT3	miRNA-Gene
hsa-miR-378c	STAT3	miRNA-Gene
hsa-miR-182-5p	STAT3	miRNA-Gene
hsa-miR-130a-3p	STAT3	miRNA-Gene
hsa-miR-3928-3p	STAT3	miRNA-Gene
hsa-miR-34a-5p	STAT3	miRNA-Gene
hsa-miR-98-5p	STAT3	miRNA-Gene
hsa-miR-873-3p	STAT3	miRNA-Gene
hsa-miR-23b-3p	STAT3	miRNA-Gene
hsa-miR-3187-3p	STAT3	miRNA-Gene
hsa-miR-210-3p	STAT3	miRNA-Gene
hsa-miR-196a-5p	STAT3	miRNA-Gene
hsa-let-7a-5p	STAT3	miRNA-Gene
hsa-let-7b-5p	STAT3	miRNA-Gene
hsa-miR-1273h-5p	STAT3	miRNA-Gene
hsa-let-7c-5p	STAT3	miRNA-Gene
hsa-let-7d-5p	STAT3	miRNA-Gene
hsa-let-7e-5p	STAT3	miRNA-Gene
hsa-let-7f-5p	STAT3	miRNA-Gene
hsa-let-7g-5p	STAT3	miRNA-Gene
hsa-let-7i-5p	STAT3	miRNA-Gene
hsa-miR-4425	STAT3	miRNA-Gene
hsa-miR-20a-3p	STAT3	miRNA-Gene
hsa-miR-4496	STAT3	miRNA-Gene
hsa-miR-625-5p	STAT3	miRNA-Gene
hsa-miR-26b-5p	STAT3	miRNA-Gene
hsa-miR-769-5p	STAT3	miRNA-Gene
hsa-miR-542-5p	STAT3	miRNA-Gene
hsa-miR-29b-2-5p	STAT3	miRNA-Gene
hsa-miR-320a-3p	STAT3	miRNA-Gene
hsa-miR-320b	STAT3	miRNA-Gene
hsa-miR-9-3p	STAT3	miRNA-Gene
hsa-miR-22-5p	STAT3	miRNA-Gene
hsa-miR-320c	STAT3	miRNA-Gene
hsa-miR-30c-1-3p	STAT3	miRNA-Gene
hsa-miR-590-3p	STAT3	miRNA-Gene
hsa-miR-219a-5p	STAT3	miRNA-Gene
hsa-miR-301a-3p	STAT3	miRNA-Gene
hsa-miR-423-3p	STAT3	miRNA-Gene
hsa-miR-301b-3p	STAT3	miRNA-Gene
hsa-miR-15a-5p	STAT3	miRNA-Gene
hsa-miR-15b-5p	STAT3	miRNA-Gene
hsa-miR-195-5p	STAT3	miRNA-Gene
hsa-miR-21-5p	STAT3	miRNA-Gene
hsa-miR-21-5p	STAT3	miRNA-Gene
hsa-miR-138-5p	STAT3	miRNA-Gene
hsa-miR-146a-5p	STAT3	miRNA-Gene
hsa-miR-146b-5p	STAT3	miRNA-Gene
hsa-miR-376a-5p	STAT3	miRNA-Gene
hsa-miR-93-3p	STAT3	miRNA-Gene
hsa-miR-1283	STAT3	miRNA-Gene
hsa-miR-1285-3p	STAT3	miRNA-Gene
hsa-miR-1301-3p	STAT3	miRNA-Gene
hsa-miR-148a-3p	STAT3	miRNA-Gene
hsa-miR-152-3p	STAT3	miRNA-Gene
hsa-miR-196b-5p	STAT3	miRNA-Gene
hsa-miR-203a-3p	STAT3	miRNA-Gene
hsa-miR-2682-5p	STAT3	miRNA-Gene
hsa-miR-26a-5p	STAT3	miRNA-Gene
hsa-miR-29a-3p	STAT3	miRNA-Gene
hsa-miR-29c-3p	STAT3	miRNA-Gene
hsa-miR-31-3p	STAT3	miRNA-Gene
hsa-miR-423-5p	STAT3	miRNA-Gene
hsa-miR-516b-5p	STAT3	miRNA-Gene
hsa-miR-140-5p	STAT3	miRNA-Gene
hsa-miR-199a-5p	STAT3	miRNA-Gene
hsa-miR-331-5p	STAT3	miRNA-Gene
hsa-miR-155-5p	STAT3	miRNA-Gene
hsa-miR-183-3p	STAT3	miRNA-Gene
hsa-miR-19a-5p	STAT3	miRNA-Gene
hsa-miR-590-5p	STAT3	miRNA-Gene
hsa-miR-651-5p	STAT3	miRNA-Gene
hsa-miR-21-3p	STAT3	miRNA-Gene
hsa-miR-486-3p	STAT3	miRNA-Gene
hsa-miR-10a-5p	STAT3	miRNA-Gene
hsa-miR-10b-5p	STAT3	miRNA-Gene
hsa-miR-129-2-3p	STAT3	miRNA-Gene
hsa-miR-24-3p	STAT3	miRNA-Gene
hsa-miR-671-5p	STAT3	miRNA-Gene
hsa-miR-19a-3p	STAT3	miRNA-Gene
hsa-miR-19b-3p	STAT3	miRNA-Gene
hsa-let-7f-2-3p	STAT3	miRNA-Gene
hsa-miR-15b-3p	STAT3	miRNA-Gene
hsa-miR-16-5p	STAT3	miRNA-Gene
hsa-miR-181a-5p	STAT3	miRNA-Gene
hsa-miR-181b-5p	STAT3	miRNA-Gene
hsa-miR-187-5p	STAT3	miRNA-Gene
hsa-miR-2278	STAT3	miRNA-Gene
hsa-miR-377-5p	STAT3	miRNA-Gene
hsa-miR-485-5p	STAT3	miRNA-Gene
hsa-miR-526b-5p	STAT3	miRNA-Gene
hsa-miR-550b-2-5p	STAT3	miRNA-Gene
hsa-miR-338-3p	STAT3	miRNA-Gene
hsa-miR-151a-3p	STAT3	miRNA-Gene
hsa-miR-592	STAT3	miRNA-Gene
hsa-miR-124-3p	STAT3	miRNA-Gene
hsa-miR-139-5p	STAT3	miRNA-Gene
hsa-miR-221-3p	STAT3	miRNA-Gene
hsa-miR-29a-5p	STAT3	miRNA-Gene
hsa-miR-370-5p	STAT3	miRNA-Gene
hsa-miR-380-5p	STAT3	miRNA-Gene
hsa-miR-4474-3p	STAT3	miRNA-Gene
hsa-miR-484	STAT3	miRNA-Gene
hsa-miR-543	STAT3	miRNA-Gene
hsa-miR-544a	STAT3	miRNA-Gene
hsa-miR-584-5p	STAT3	miRNA-Gene
hsa-miR-6741-3p	STAT3	miRNA-Gene
hsa-miR-92b-3p	STAT3	miRNA-Gene
hsa-miR-96-5p	STAT3	miRNA-Gene
hsa-miR-124-5p	STAT3	miRNA-Gene
hsa-miR-1250-5p	STAT3	miRNA-Gene
hsa-miR-139-3p	STAT3	miRNA-Gene
hsa-miR-140-3p	STAT3	miRNA-Gene
hsa-miR-16-1-3p	STAT3	miRNA-Gene
hsa-miR-181b-3p	STAT3	miRNA-Gene
hsa-miR-181d-5p	STAT3	miRNA-Gene
hsa-miR-194-5p	STAT3	miRNA-Gene
hsa-miR-20b-3p	STAT3	miRNA-Gene
hsa-miR-25-3p	STAT3	miRNA-Gene
hsa-miR-3188	STAT3	miRNA-Gene
hsa-miR-337-5p	STAT3	miRNA-Gene
hsa-miR-33b-5p	STAT3	miRNA-Gene
hsa-miR-34b-5p	STAT3	miRNA-Gene
hsa-miR-361-5p	STAT3	miRNA-Gene
hsa-miR-4423-5p	STAT3	miRNA-Gene
hsa-miR-4510	STAT3	miRNA-Gene
hsa-miR-4524a-3p	STAT3	miRNA-Gene
hsa-miR-454-3p	STAT3	miRNA-Gene
hsa-miR-491-5p	STAT3	miRNA-Gene
hsa-miR-503-5p	STAT3	miRNA-Gene
hsa-miR-5100	STAT3	miRNA-Gene
hsa-miR-589-5p	STAT3	miRNA-Gene
hsa-miR-6830-3p	STAT3	miRNA-Gene
hsa-miR-708-3p	STAT3	miRNA-Gene
hsa-miR-744-5p	STAT3	miRNA-Gene
hsa-miR-873-5p	STAT3	miRNA-Gene
hsa-miR-92a-3p	STAT3	miRNA-Gene
hsa-miR-1270	STAT3	miRNA-Gene
hsa-miR-30a-5p	STAT3	miRNA-Gene
hsa-miR-432-5p	STAT3	miRNA-Gene
hsa-miR-424-5p	STAT3	miRNA-Gene
hsa-miR-193b-3p	STAT3	miRNA-Gene
hsa-miR-2110	STAT3	miRNA-Gene
hsa-miR-29b-3p	STAT3	miRNA-Gene
hsa-miR-4326	STAT3	miRNA-Gene
hsa-miR-489-3p	STAT3	miRNA-Gene
hsa-miR-365a-3p	STAT3	miRNA-Gene
hsa-miR-365b-3p	STAT3	miRNA-Gene
hsa-miR-27a-3p	STAT3	miRNA-Gene
hsa-miR-27b-3p	STAT3	miRNA-Gene
hsa-miR-4521	STAT3	miRNA-Gene
hsa-miR-548k	STAT3	miRNA-Gene
hsa-miR-363-3p	STAT3	miRNA-Gene
hsa-miR-101-3p	STAT3	miRNA-Gene
hsa-miR-191-5p	STAT3	miRNA-Gene
hsa-miR-561-5p	STAT3	miRNA-Gene
hsa-miR-218-5p	STAT3	miRNA-Gene
hsa-miR-22-3p	STAT3	miRNA-Gene
hsa-miR-145-3p	STAT3	miRNA-Gene
hsa-miR-4454	STAT3	miRNA-Gene
hsa-miR-450b-5p	STAT3	miRNA-Gene
hsa-miR-181a-3p	STAT3	miRNA-Gene
hsa-miR-30e-3p	STAT3	miRNA-Gene
hsa-miR-183-5p	STAT3	miRNA-Gene
hsa-miR-1304-3p	STAT3	miRNA-Gene
hsa-miR-17-3p	STAT3	miRNA-Gene
hsa-miR-128-1-5p	STAT3	miRNA-Gene
hsa-miR-7706	STAT3	miRNA-Gene
hsa-miR-30d-3p	STAT3	miRNA-Gene
hsa-miR-455-5p	STAT3	miRNA-Gene
hsa-miR-877-5p	STAT3	miRNA-Gene
hsa-miR-576-5p	STAT3	miRNA-Gene
hsa-miR-30d-5p	STAT3	miRNA-Gene
hsa-miR-31-5p	STAT3	miRNA-Gene
hsa-miR-374a-3p	STAT3	miRNA-Gene
hsa-miR-190a-5p	STAT3	miRNA-Gene
hsa-miR-3613-5p	STAT3	miRNA-Gene
hsa-miR-425-5p	STAT3	miRNA-Gene
hsa-miR-30a-3p	STAT3	miRNA-Gene
hsa-miR-147b-3p	STAT3	miRNA-Gene
hsa-miR-486-5p	STAT3	miRNA-Gene
hsa-miR-30e-5p	STAT3	miRNA-Gene
hsa-miR-30b-5p	STAT3	miRNA-Gene
hsa-miR-4664-3p	STAT3	miRNA-Gene
hsa-miR-340-3p	STAT3	miRNA-Gene
hsa-miR-30c-5p	STAT3	miRNA-Gene
hsa-miR-425-3p	STAT3	miRNA-Gene
hsa-miR-3184-5p	STAT3	miRNA-Gene
hsa-miR-143-5p	STAT3	miRNA-Gene
hsa-miR-214-3p	STAT3	miRNA-Gene
hsa-miR-5699-3p	STAT3	miRNA-Gene
hsa-miR-1284	STAT3	miRNA-Gene
hsa-miR-450a-5p	STAT3	miRNA-Gene
hsa-miR-874-3p	STAT3	miRNA-Gene
hsa-miR-495-3p	STAT3	miRNA-Gene
hsa-miR-491-5p	ARG1	miRNA-Gene
hsa-miR-766-5p	ARG1	miRNA-Gene
hsa-miR-196a-5p	ARG1	miRNA-Gene
hsa-miR-26a-5p	ARG1	miRNA-Gene
hsa-miR-26b-5p	ARG1	miRNA-Gene
hsa-miR-27a-3p	ARG1	miRNA-Gene
hsa-miR-1-3p	ARG1	miRNA-Gene
hsa-miR-7-5p	ARG1	miRNA-Gene
hsa-miR-30a-5p	ARG1	miRNA-Gene
hsa-let-7d-5p	IL1B	miRNA-Gene
hsa-miR-148a-3p	IL1B	miRNA-Gene
hsa-miR-15b-3p	IL1B	miRNA-Gene
hsa-miR-196a-5p	IL1B	miRNA-Gene
hsa-miR-196b-5p	IL1B	miRNA-Gene
hsa-miR-25-3p	IL1B	miRNA-Gene
hsa-miR-92a-3p	IL1B	miRNA-Gene
hsa-miR-92b-3p	IL1B	miRNA-Gene
hsa-let-7g-5p	IL1B	miRNA-Gene
hsa-miR-125a-3p	IL1B	miRNA-Gene
hsa-miR-185-5p	IL1B	miRNA-Gene
hsa-miR-30a-3p	IL1B	miRNA-Gene
hsa-miR-30e-3p	IL1B	miRNA-Gene
hsa-miR-376a-5p	IL1B	miRNA-Gene
hsa-miR-4728-3p	IL1B	miRNA-Gene
hsa-miR-205-5p	IL1B	miRNA-Gene
hsa-miR-24-3p	IL1B	miRNA-Gene
hsa-miR-182-5p	IL1B	miRNA-Gene
hsa-miR-335-3p	IL1B	miRNA-Gene
hsa-miR-512-3p	IL1B	miRNA-Gene
hsa-miR-125b-2-3p	IL1B	miRNA-Gene
hsa-miR-181a-5p	IL1B	miRNA-Gene
hsa-miR-181d-5p	IL1B	miRNA-Gene
hsa-miR-7-5p	IL1B	miRNA-Gene
hsa-miR-3652	IL1B	miRNA-Gene
hsa-miR-423-3p	IL1B	miRNA-Gene
hsa-miR-30c-1-3p	IL1B	miRNA-Gene
hsa-miR-140-3p	IL1B	miRNA-Gene
hsa-miR-186-5p	IL1B	miRNA-Gene
hsa-miR-374a-3p	IL1B	miRNA-Gene
hsa-miR-1296-5p	IL1B	miRNA-Gene
hsa-miR-21-5p	IL1B	miRNA-Gene
hsa-miR-542-3p	IL1B	miRNA-Gene
hsa-miR-877-5p	IL1B	miRNA-Gene
hsa-let-7c-5p	IL1B	miRNA-Gene
hsa-miR-4709-5p	IL1B	miRNA-Gene
hsa-miR-30d-3p	IL1B	miRNA-Gene
hsa-miR-18a-5p	IL1B	miRNA-Gene
hsa-miR-181b-5p	IL1B	miRNA-Gene
hsa-miR-1180-3p	IL1B	miRNA-Gene
hsa-miR-23a-3p	IL1B	miRNA-Gene
hsa-miR-486-3p	IL1B	miRNA-Gene
hsa-miR-423-5p	IL1B	miRNA-Gene
hsa-miR-3074-5p	IL1B	miRNA-Gene
hsa-miR-26a-5p	IL1B	miRNA-Gene
hsa-miR-760	IL1B	miRNA-Gene
hsa-miR-340-3p	IL1B	miRNA-Gene
hsa-miR-3184-5p	IL1B	miRNA-Gene
hsa-miR-30c-2-3p	IL1B	miRNA-Gene
hsa-miR-1225-5p	IL1B	miRNA-Gene
hsa-miR-191-5p	IL1B	miRNA-Gene
hsa-miR-182-3p	IL1B	miRNA-Gene
hsa-miR-34a-5p	IL1B	miRNA-Gene
hsa-miR-3613-5p	IL1B	miRNA-Gene
hsa-miR-26b-5p	IL1B	miRNA-Gene
hsa-miR-484	IL1B	miRNA-Gene
hsa-miR-505-3p	IL1B	miRNA-Gene
hsa-let-7a-5p	IL1B	miRNA-Gene
hsa-miR-203a-3p	IL1B	miRNA-Gene
hsa-miR-197-5p	IL1B	miRNA-Gene
hsa-miR-455-5p	IL1B	miRNA-Gene
hsa-miR-203b-5p	IL1B	miRNA-Gene
hsa-miR-101-3p	IL1B	miRNA-Gene
hsa-miR-130a-3p	IL1B	miRNA-Gene
hsa-miR-130b-3p	IL1B	miRNA-Gene
hsa-miR-429	IL1B	miRNA-Gene
hsa-miR-204-5p	IL1B	miRNA-Gene
hsa-miR-376c-3p	IL1B	miRNA-Gene
hsa-miR-155-5p	IL1B	miRNA-Gene
hsa-miR-10b-5p	IL1B	miRNA-Gene
hsa-miR-660-5p	IL6	miRNA-Gene
hsa-miR-106a-5p	IL6	miRNA-Gene
hsa-miR-17-5p	IL6	miRNA-Gene
hsa-miR-509-3p	IL6	miRNA-Gene
hsa-miR-23a-3p	IL6	miRNA-Gene
hsa-miR-148b-5p	IL6	miRNA-Gene
hsa-miR-210-3p	IL6	miRNA-Gene
hsa-miR-455-5p	IL6	miRNA-Gene
hsa-miR-597-5p	IL6	miRNA-Gene
hsa-miR-550a-5p	IL6	miRNA-Gene
hsa-miR-19b-1-5p	IL6	miRNA-Gene
hsa-let-7a-5p	IL6	miRNA-Gene
hsa-let-7c-5p	IL6	miRNA-Gene
hsa-let-7d-5p	IL6	miRNA-Gene
hsa-let-7e-5p	IL6	miRNA-Gene
hsa-let-7f-5p	IL6	miRNA-Gene
hsa-let-7g-5p	IL6	miRNA-Gene
hsa-let-7i-5p	IL6	miRNA-Gene
hsa-miR-21-3p	IL6	miRNA-Gene
hsa-miR-221-3p	IL6	miRNA-Gene
hsa-miR-222-3p	IL6	miRNA-Gene
hsa-miR-25-3p	IL6	miRNA-Gene
hsa-miR-29a-3p	IL6	miRNA-Gene
hsa-miR-29c-3p	IL6	miRNA-Gene
hsa-miR-34a-5p	IL6	miRNA-Gene
hsa-miR-92a-3p	IL6	miRNA-Gene
hsa-miR-92b-3p	IL6	miRNA-Gene
hsa-miR-98-5p	IL6	miRNA-Gene
hsa-let-7g-3p	IL6	miRNA-Gene
hsa-miR-29b-3p	IL6	miRNA-Gene
hsa-miR-3158-3p	IL6	miRNA-Gene
hsa-miR-15a-5p	IL6	miRNA-Gene
hsa-miR-15b-5p	IL6	miRNA-Gene
hsa-miR-424-5p	IL6	miRNA-Gene
hsa-miR-374b-5p	IL6	miRNA-Gene
hsa-miR-3529-3p	IL6	miRNA-Gene
hsa-miR-107	IL6	miRNA-Gene
hsa-miR-301a-3p	IL6	miRNA-Gene
hsa-miR-363-3p	IL6	miRNA-Gene
hsa-miR-103a-3p	IL6	miRNA-Gene
hsa-miR-940	IL6	miRNA-Gene
hsa-miR-182-3p	IL6	miRNA-Gene
hsa-miR-128-3p	IL6	miRNA-Gene
hsa-miR-520f-3p	IL6	miRNA-Gene
hsa-miR-32-5p	IL6	miRNA-Gene
hsa-miR-374a-3p	IL6	miRNA-Gene
hsa-miR-183-5p	IL6	miRNA-Gene
hsa-miR-16-5p	IL6	miRNA-Gene
hsa-miR-203b-5p	IL6	miRNA-Gene
hsa-miR-636	IL6	miRNA-Gene
hsa-miR-4709-5p	IL6	miRNA-Gene
hsa-miR-183-3p	IL6	miRNA-Gene
hsa-miR-574-5p	IL6	miRNA-Gene
hsa-miR-378a-3p	IL6	miRNA-Gene
hsa-miR-3662	IL6	miRNA-Gene
hsa-miR-100-5p	IL6	miRNA-Gene
hsa-miR-34b-5p	IL6	miRNA-Gene
hsa-miR-27a-5p	IL6	miRNA-Gene
hsa-let-7b-5p	IL6	miRNA-Gene
hsa-miR-155-5p	IL6	miRNA-Gene
hsa-miR-191-5p	IL6	miRNA-Gene
hsa-miR-7-5p	IL6	miRNA-Gene
hsa-miR-429	IL6	miRNA-Gene
hsa-miR-27a-3p	IL6	miRNA-Gene
hsa-miR-205-5p	IL6	miRNA-Gene
hsa-miR-182-5p	IL6	miRNA-Gene
hsa-miR-335-5p	IL6	miRNA-Gene
hsa-miR-124-3p	IL6	miRNA-Gene
hsa-miR-1-3p	IL6	miRNA-Gene
hsa-miR-330-3p	IL6	miRNA-Gene
hsa-miR-373-3p	IL6	miRNA-Gene
hsa-miR-302a-3p	IL6	miRNA-Gene
hsa-miR-372-3p	IL6	miRNA-Gene
hsa-miR-21-5p	IL6	miRNA-Gene
hsa-miR-374a-5p	PTPRC	miRNA-Gene
hsa-miR-503-3p	PTPRC	miRNA-Gene
hsa-miR-4745-5p	PTPRC	miRNA-Gene
hsa-miR-374b-5p	PTPRC	miRNA-Gene
hsa-miR-19b-1-5p	PTPRC	miRNA-Gene
hsa-miR-92b-3p	PTPRC	miRNA-Gene
hsa-miR-302c-3p	PTPRC	miRNA-Gene
hsa-miR-92a-3p	PTPRC	miRNA-Gene
hsa-let-7c-5p	PTPRC	miRNA-Gene
hsa-miR-320a-3p	PTPRC	miRNA-Gene
hsa-miR-296-3p	PTPRC	miRNA-Gene
hsa-miR-34a-5p	PTPRC	miRNA-Gene
hsa-miR-196a-5p	PTPRC	miRNA-Gene
hsa-miR-33a-5p	PTPRC	miRNA-Gene
hsa-miR-1270	PTPRC	miRNA-Gene
hsa-miR-320b	PTPRC	miRNA-Gene
hsa-miR-320d	PTPRC	miRNA-Gene
hsa-miR-17-3p	PTPRC	miRNA-Gene
hsa-miR-331-5p	PTPRC	miRNA-Gene
hsa-miR-146b-5p	PTPRC	miRNA-Gene
hsa-miR-335-5p	PTPRC	miRNA-Gene
hsa-miR-423-5p	PTPRC	miRNA-Gene
hsa-miR-3679-5p	PTPRC	miRNA-Gene
hsa-miR-9-3p	PTPRC	miRNA-Gene
hsa-miR-4491	PTPRC	miRNA-Gene
hsa-miR-15b-3p	PTPRC	miRNA-Gene
hsa-let-7g-3p	PTPRC	miRNA-Gene
hsa-let-7i-5p	PTPRC	miRNA-Gene
hsa-miR-139-5p	PTPRC	miRNA-Gene
hsa-miR-181b-5p	PTPRC	miRNA-Gene
hsa-miR-183-5p	PTPRC	miRNA-Gene
hsa-miR-18a-5p	PTPRC	miRNA-Gene
hsa-miR-18b-5p	PTPRC	miRNA-Gene
hsa-miR-19a-3p	PTPRC	miRNA-Gene
hsa-miR-19b-3p	PTPRC	miRNA-Gene
hsa-miR-2115-5p	PTPRC	miRNA-Gene
hsa-miR-23a-3p	PTPRC	miRNA-Gene
hsa-miR-23b-3p	PTPRC	miRNA-Gene
hsa-miR-30e-3p	PTPRC	miRNA-Gene
hsa-miR-370-5p	PTPRC	miRNA-Gene
hsa-miR-449a	PTPRC	miRNA-Gene
hsa-miR-491-5p	PTPRC	miRNA-Gene
hsa-miR-652-3p	PTPRC	miRNA-Gene
hsa-miR-654-3p	PTPRC	miRNA-Gene
hsa-miR-6721-5p	PTPRC	miRNA-Gene
hsa-miR-6885-3p	PTPRC	miRNA-Gene
hsa-miR-100-5p	PTPRC	miRNA-Gene
hsa-miR-15a-5p	PTPRC	miRNA-Gene
hsa-miR-15b-5p	PTPRC	miRNA-Gene
hsa-miR-101-3p	PTPRC	miRNA-Gene
hsa-miR-27a-3p	PTPRC	miRNA-Gene
hsa-miR-655-5p	PTPRC	miRNA-Gene
hsa-miR-766-5p	PTPRC	miRNA-Gene
hsa-miR-98-5p	PTPRC	miRNA-Gene
hsa-let-7b-5p	PTPRC	miRNA-Gene
hsa-miR-106b-5p	PTPRC	miRNA-Gene
hsa-miR-20a-5p	PTPRC	miRNA-Gene
hsa-miR-424-5p	PTPRC	miRNA-Gene
hsa-miR-181c-5p	PTPRC	miRNA-Gene
hsa-miR-155-5p	PTPRC	miRNA-Gene
